# Supplementary material for: Optimizing complex phenotypes through model-guided multiplex genome engineering
Source: Genome Biol. 2017 May 25;18:100. doi: 10.1186/s13059-017-1217-z (PMC5445303; doi:10.1186/s13059-017-1217-z)
Supplement: Supplementary file 2 — Prioritized coding reversion categories. (XLSX 36 kb) [file 13059_2017_1217_MOESM2_ESM.xlsx]

## Sheet: Sheet1
PRIORITY_CATEGORY	DESCRIPTION
1	Mutations in essential genes and highly growth relevant (Keio knockout LB growth defect < 0.7) with non-synonymous, codon deletion, or frameshift effects.
2	Essential and highly growth relevant genes (Keio LB < 0.7) with synonymous change; OR moderate LB growth (0.4-0.6) with non-synonymous effect; OR mutation in annotated non-coding RNA.
3	Less growth relevant (LB > 0.7) with frame-shift, stop-lost, stop-gained, or non-synonymous non-conservatve amino acid change; OR LB > 0.6 and non-synonymous conservative; OR LB in range (0.5, 0.7) with synonymous changes.
