# Supplementary material for: Optimizing complex phenotypes through model-guided multiplex genome engineering
Source: Genome Biol. 2017 May 25;18:100. doi: 10.1186/s13059-017-1217-z (PMC5445303; doi:10.1186/s13059-017-1217-z)
Supplement: Supplementary file 3 — Table of 127 mutations targeted in the 50-cycle MAGE experiment. (XLSX 50 kb) [file 13059_2017_1217_MOESM3_ESM.xlsx]

## Sheet: S02_MAGE_cycling_targets.csv
PRIORITY_INDIVIDUAL	PRIORITY_CATEGORY	ENTREZ_GENE_ID	EFF_GENE	POSITION	REF	ALT	EFF_TYPE	EFF_SEV	EFF_CODON	EFF_AA	KEIO_LB_22HR	KEIO_ESSENTIAL	ESSENTIALITY_MANUAL_CALL	ESSENTIALITY_MANUAL_NOTES	IS_RNA	GO_TERMS	gene_start	gene_end	gene_strand	FROM_TOP_FITNESS	FROM_TOP_EFF_SEV	OLIGO_SEQUENCE
1	1	944778	ftsA	104352	A	G	NON_SYNONYMOUS_CODING	MODERATE	gAg/gGg	E124G	NA	TRUE	TRUE	TRUE	FALSE		103982	105245	1	TRUE	TRUE	T*A*GTCAATCGCATACTCTTGCGGGATCACATGCAGCACACGATGCTCATCGCGCACACGCACCGATTTCGCGGTATGGACGACGTTTTCC
2	1	945777	hemA	1263523	T	C	NON_SYNONYMOUS_CODING	MODERATE	cTg/cCg	L196P	NA	TRUE	TRUE	TRUE	FALSE		1262937	1264194	1	TRUE	TRUE	A*T*AATCATCTTCTGTACTTTGTGTTCGCGCAGATGACGCGCCACCAGCTCGATAGTTTCGCCCGCGCCTACCAGCAACACTGTGACCGTA
3	1	946983	der	2635317	C	T	NON_SYNONYMOUS_CODING	MODERATE	cGt/cAt	R21H	NA	TRUE	TRUE	TRUE	FALSE		2633906	2635379	-1	TRUE	TRUE	A*G*ACCCGGGAAATCCGCAACCAGCGCATCTCGGGTGCGAGTTAGACGGTTAAATAACGTGGATTTTCCTACGTTAGGGCGCCCGACAAGC
4	1	947497	leuS	672170	C	A	NON_SYNONYMOUS_CODING	MODERATE	Gtt/Ttt	V613F	NA	TRUE	TRUE	TRUE	FALSE		671424	674007	-1	TRUE	TRUE	A*A*AGGCCGTATCGTGAAAGCGAAAGATGCGGCAGGCCATGAACTGGTTTATACCGGCATGAGCAAAATGTCCAAGTCGAAGAACAACGGT
5	1	947779	fmt	3432599	G	A	NON_SYNONYMOUS_CODING	MODERATE	Gca/Aca	A122T	NA	TRUE	TRUE	TRUE	FALSE		3432236	3433184	1	TRUE	TRUE	G*T*ATCAACGTTCATGGTTCACTGCTGCCACGCTGGCGCGGTGCTGCACCAATCCAACGCTCACTATGGGCGGGTGATGCAGAAACTGGTG
6	1	948673	psd	4387957	A	G	NON_SYNONYMOUS_CODING	MODERATE	Tac/Cac	Y143H	NA	TRUE	TRUE	TRUE	FALSE		4387415	4388384	-1	TRUE	TRUE	T*T*CCGCAACGGTACGTTTGTGACCACTTACCTCTCCCCGCGTGACTACCACCGCGTACACATGCCGTGCAACGGTATTCTGCGTGAGATG
7	1	944870	bamA	200214	C	T	NON_SYNONYMOUS_CODING	MODERATE	Cca/Tca	P763S	NA	FALSE	TRUE	ecocyc	FALSE		197928	200361	1	TRUE	TRUE	A*C*ATCCATTGTAATGCGATACCCGCAGACATACGGATATTGCTTGGATCACTATAGTCCGGATATCCAGAATATTGGCTGGAATCCCAGT
8	1	944812	surA	53597	A	G	NON_SYNONYMOUS_CODING	MODERATE	gTt/gCt	V369A	0.366	FALSE	FALSE	FALSE	FALSE		53416	54703	-1	TRUE	TRUE	G*T*GACGCCCTGACTCGCCTGAACAAAGGTCAAATGAGTGCACCGGTTCACTCTTCATTCGGCTGGCATTTAATCGAACTGCTGGATACCC
9	1	948405	cpxA	4102449	A	G	NON_SYNONYMOUS_CODING	MODERATE	Tgg/Cgg	W184R	0.413	FALSE	FALSE	FALSE	FALSE		4101625	4102999	-1	TRUE	TRUE	T*G*ATTGTCACCATGTTGGTCAGTACGCCGCTGCTGTTGTGGTTGGCCTGGAGTCTGGCAAAACCGGCGCGTAAGCTGAAAAACGCTGCCG
10	1	947893	dam	3513748	T	C	NON_SYNONYMOUS_CODING	MODERATE	tAt/tGt	Y63C	0.416	FALSE	FALSE	FALSE	FALSE		3513099	3513936	-1	TRUE	TRUE	G*T*GCGGCCTGTACGTACTCATCAGTACGCATCTTCACAATGTTATAGAGACTGATCAGGTCGCTATTGATATCGGCAAGGATATAACGAG
11	1	948004	hybF	3138316	T	C	NON_SYNONYMOUS_CODING	MODERATE	Agc/Ggc	S9G	0.518	FALSE	FALSE	FALSE	FALSE		3137999	3138341	-1	TRUE	TRUE	A*A*CATCGTGCTGCTCCGCCTGCCGTTGGATAATTTCAACGGCGCTCTGGCAAAGAGACAACTCATGCATTTTCGCCACTCCTGCGACCAA
12	1	945092	mdlA	468653	A	G	NON_SYNONYMOUS_CODING	MODERATE	Aag/Gag	K187E	0.6	FALSE	FALSE	FALSE	FALSE		468095	469868	1	TRUE	TRUE	C*C*TGGGTGCGGTCATTAAGACTGGAAAACGCCGCCTGTGCCAGCTTAAAGCGTTCATGCAAAGCATCGCCGTTGCGCTTAATCATGATCG
13	1	945070	ybaY	474891	T	C	NON_SYNONYMOUS_CODING	MODERATE	Tca/Cca	S97P	0.614	FALSE	FALSE	FALSE	FALSE		474603	475176	1	TRUE	TRUE	G*C*TGAACATCTGCCGGGTTAAATGACAGAACAAAGCTGAATGGTGACTGTTTACCTTCAGTACGCACCGCTTTCTGCGCCAGCACTTTTG
14	1	946083	ydeE	1619566	G	A	NON_SYNONYMOUS_CODING	MODERATE	Gac/Aac	D71N	0.619	FALSE	FALSE	FALSE	FALSE		1619356	1620544	1	TRUE	TRUE	G*C*GTCGTTTTTAGCCTCGGTTTTGGTATCCTGGCGGATAAGTTCGACAAGAAACGCTATATGTTACTGGCAATTACCGCCTTCGCCAGCG
15	1	948869	nadC	117798	A	G	NON_SYNONYMOUS_CODING	MODERATE	cTa/cCa	L283P	0.628	FALSE	FALSE	FALSE	FALSE		117752	118646	-1	TRUE	TRUE	G*T*GAATTTGCCGAAACGGGCGTGGACTTTATCTCCGTCGGTGCGCTAACTAAACACGTACAAGCACTCGACCTTTCAATGCGTTTTCGCT
16	1	945120	ygcO	2891982	GCAC	G	CODON_DELETION	MODERATE	cac/-	H15-	0.657	FALSE	FALSE	FALSE	FALSE		2891941	2892202	1	TRUE	TRUE	T*G*CGATGTCTGTAACCCGTAATCTCTGGCGCGTTGCTGATGCGCCGCACATTGTTCCGGCTGACTCCGTTGAGCGCCAGACGGCAGAACG
17	1	948232	yieH	3895069	A	AG	FRAME_SHIFT	HIGH			0.622	FALSE	FALSE	FALSE	FALSE		3894797	3895463	1	TRUE	TRUE	G*C*AGAAGTCGCTCGGCTGTTCGATTCAGAACTGGAAGCCATCGAAGGGGCTGGAGCGCTCCTGTCAGCGATCACTGCGCCAATGTGTGTG
18	1	947184	mltB	2822517	TG	T	FRAME_SHIFT	HIGH			0.648	FALSE	FALSE	FALSE	FALSE		2822513	2823599	-1	TRUE	TRUE	G*A*TTAGCCAGAGGGAAGCTCACGCCCCCCTCTTGTAAATAGTTACTGTACTCGCGCCAGCGCCACGGCTTGTCCTAACTGCCAGACCGCC
19	1	947897	yhfZ	3509760	C	CA	FRAME_SHIFT	HIGH			0.661	FALSE	FALSE	FALSE	FALSE		3509461	3510367	-1	TRUE	TRUE	A*C*TCTCGTGATAAGAGAGATCGACTCGTTCCACATCACTACCGCCAAAAAAAACATCGGTCATGATTTTCTGATCCGCCGAACGGTTATC
20	1	945091	ybaO	467734	A	G	NON_SYNONYMOUS_CODING	MODERATE	gAg/gGg	E43G	0.661	FALSE	FALSE	FALSE	FALSE		467607	468066	1	TRUE	TRUE	T*C*CGGATCCAGCAGGGCGACTTTGCCGATAAGGATACCGTCGTCCTCCAGCCGTTTCAGGCGCTTCCAGCAAGGGGTGGTTGTCAGATTA
21	1	945143	lpxM	1937697	T	C	NON_SYNONYMOUS_CODING	MODERATE	aAc/aGc	N174S	0.661	FALSE	FALSE	FALSE	FALSE		1937246	1938218	-1	TRUE	TRUE	C*A*TTTCTCGCATGCAGACGACCGCCAAAGCGACGACGCACCGTGTTCCAGACATAATCAAAAACCGGGTTGCCCTGATTATGGAACATCG
22	1	945244	ybeU	679097	G	A	NON_SYNONYMOUS_CODING	MODERATE	Ggg/Agg	G123R	0.664	FALSE	FALSE	FALSE	FALSE		678731	679439	1	TRUE	TRUE	C*T*TCCGTCAGCCACTTGTTGAGCACACCGACCCGTGACAGAAACCCCATTCGAACATAATCCCAGGCTTTGATTCCCCCTTCCCCACAGC
23	1	944878	sufD	1759542	G	A	NON_SYNONYMOUS_CODING	MODERATE	Cgt/Tgt	R92C	0.672	FALSE	FALSE	FALSE	FALSE		1758544	1759816	-1	TRUE	TRUE	A*T*ATCCGCTGCCTTCAGTTGCATCGCTCAGTGCGGGCACGTAACGCCCATCGACAAACACCAGCCGCACGGAGTCTAACGTTAACGCTAA
24	1	944914	dinJ	246408	T	C	NON_SYNONYMOUS_CODING	MODERATE	gAc/gGc	D32G	0.681	FALSE	FALSE	FALSE	FALSE	DNA_REPAIR	246242	246503	-1	TRUE	TRUE	A*T*CAGGCAGCGGACGTACTGGCCGGGATGGGGCTGACCATCTCTGACCTGGTTCGCATAACCCTCACAAAGGTCGCGCGTGAAAAGGCAT
25	1	945789	yjiM	4563487	C	A	NON_SYNONYMOUS_CODING	MODERATE	ttG/ttT	L129F	0.685	FALSE	FALSE	FALSE	FALSE		4562722	4563874	-1	TRUE	TRUE	G*T*ATGAATACATGGCGGAGTTTAAGCCTGTTCATGTGATGCAATTGCCCAACAGCGTTAAGGACGATGCCTCGCGTGCGTTATGGAAAGC
26	1	946665	fabF	1152270	A	G	NON_SYNONYMOUS_CODING	MODERATE	gAt/gGt	D370G	0.686	FALSE	FALSE	FALSE	FALSE		1151162	1152404	1	TRUE	TRUE	G*C*GCTTCGTGCGGTACGAAATCCAGATCGCAACCTTCATCCGGGTTATCCAGGTTGATGGTTGGCGGAACAGCCTGATCGCGCAGCGCCA
27	2	945530	msbA	966341	A	G	SYNONYMOUS_CODING	LOW	caA/caG	Q166	NA	TRUE	TRUE	TRUE	FALSE		965844	967593	1	TRUE	NA	C*G*CAATCGAAACAATCGGTGCCAGCACAATCAAAATGATCGACAGTTGCCAACTGTAATAGAACATCATGATGAACAGGCCGATGATCGA
28	2	945665	lolE	1177178	A	G	SYNONYMOUS_CODING	LOW	caA/caG	Q212	NA	TRUE	TRUE	TRUE	FALSE		1176543	1177788	1	TRUE	NA	A*G*GGCAATACCTGACACGCTGGAACCCATATCAAGATATTGTTGGGCATCCGCCAGCGGGATCATGGCAAAACTGTGATCGAGTTGACCA
29	2	947059	pssA	2721087	G	A	SYNONYMOUS_CODING	LOW	gcG/gcA	A113	NA	TRUE	TRUE	TRUE	FALSE		2720749	2722105	1	TRUE	NA	G*C*GGCATCTAACACTAACGCTGACTGGTACTGCCGCATGGCGCAGGAAAATCCGGGCGTAGATGTTCCGGTTTATGGCGTTCCAATCAAT
30	2	947679	gapA	1861028	T	C	SYNONYMOUS_CODING	LOW	cgT/cgC	R78	NA	TRUE	TRUE	TRUE	FALSE		1860795	1861791	1	TRUE	NA	C*A*TCTGATCGTTAACGGTAAAAAAATCCGTGTTACCGCTGAACGTGATCCGGCTAACCTGAAATGGGACGAAGTTGGTGTTGACGTTGTC
31	2	948588	mreB	3398795	A	G	SYNONYMOUS_CODING	LOW	cgT/cgC	R105	NA	TRUE	TRUE	TRUE	FALSE		3398066	3399110	-1	TRUE	NA	G*G*TCGCGCCAACCGGCACACAAACCAGAACGCGCGGGCTTGGACGCATAAAGCTGTTGCTGTGCACTTGTTTGATGAAGTGCTGGAGCAT
32	2	948252	atpB	3919538	C	T	SYNONYMOUS_CODING	LOW	acG/acA	T179	0.229	FALSE	FALSE	FALSE	FALSE		3919259	3920075	-1	TRUE	NA	A*T*TAAGTTGACAGGAATGAACGCCCAGTGATTGAACGGCTGCAGCGTCAACTCTTTCGTGAAGCCGCCGATGCCTTTCATTTTGATGCTG
33	2	947407	rpiA	3057315	T	C	SYNONYMOUS_CODING	LOW	ggA/ggG	G11	0.297	FALSE	FALSE	FALSE	FALSE		3056688	3057348	-1	TRUE	NA	A*C*ACCAACAATGGTGCCGGGCTGAACATACTGAAGTGCCGCCCATCCTACTGCTTTTTTCAATTCATCCTGCGTCATGATCGTTTCGCCT
34	2	946390	flhA	1962721	G	A	SYNONYMOUS_CODING	LOW	ctC/ctT	L118	0.426	FALSE	FALSE	FALSE	FALSE		1960996	1963075	-1	TRUE	NA	A*G*AATGACAAACACCACGATACCGATAGCGAAATTGCCACCAACGAGGAAGTGACCGAACGCTTCGACCACCTTCCCTGCCGCCGCCGCG
35	2	944845	hrpB	162927	G	A	NON_SYNONYMOUS_CODING	MODERATE	Gct/Act	A275T	0.828	FALSE	FALSE	FALSE	FALSE	DNA_REPLICATION	162105	164535	1	TRUE	TRUE	A*A*TCCACCACCAGACGAATACCTTCAATGGTTAAACTGGTTTCAGCAATATTGGTCGCCAGCACCACTTTGCGCATCCCTTGCGGTGCCG
36	2	947286	recB	2952196	G	A	SYNONYMOUS_CODING	LOW	aaC/aaT	N610	0.583	FALSE	FALSE	FALSE	FALSE	DNA_RECOMBINATION	2950483	2954026	-1	TRUE	TRUE	G*C*GTTCAGCCCCATCATTGACGTTGCCAGCGCACTACGCAGGGTGTTCTCACGTTCGGGCGTCATCACCGCCTGCAACAACCAAAGCATT
37	2	948264	rbsA	3933128	C	T	NON_SYNONYMOUS_CODING	MODERATE	gCc/gTc	A443V	0.497	FALSE	FALSE	FALSE	FALSE		3931801	3933307	1	TRUE	TRUE	A*C*TTCTGGCATCTCCGATGACACCAGAATGATGCTCAAGCCATCGGCTTTGAACTGGTTAATCAGTTGATAGATCTCTTTTTTCGCGCCG
38	2	948798	idnT	4490399	T	C	NON_SYNONYMOUS_CODING	MODERATE	atA/atG	I50M	0.499	FALSE	FALSE	FALSE	FALSE		4489229	4490549	-1	TRUE	TRUE	G*G*ATTTGCCGAAGGGATGGATGCACAGGCCGTCCTGCACTCTATACAAAATGGTATCGGCAGCACGCTCGGCGGGCTGGCAATGATCCTC
39	2	945648	flgK	1138649	C	T	NON_SYNONYMOUS_CODING	MODERATE	aCg/aTg	T350M	0.501	FALSE	FALSE	FALSE	FALSE		1137601	1139245	1	TRUE	TRUE	G*A*GATTTTGTAATCTGTCGCCAGTACCGCGGAGGCATCAGTTACCGTGGCACCGATCGCAACGTCACCTTTGTTTTTCGTGTTTTGCAGA
40	2	944753	dnaJ	14301	C	T	NON_SYNONYMOUS_CODING	MODERATE	gCg/gTg	A45V	0.506	FALSE	FALSE	FALSE	FALSE		14168	15299	1	TRUE	TRUE	G*A*GTCGGTCAGAACTTCATAAGCTTCCTTGATCTCTTTAAATTTCGCCTCGGCCTCTTTGTCACCCTGGTTACGGTCCGGGTGGTATTTC
41	2	945217	lipB	661376	C	A	NON_SYNONYMOUS_CODING	MODERATE	gaG/gaT	E42D	0.552	FALSE	FALSE	FALSE	FALSE		660860	661502	-1	TRUE	TRUE	C*G*ATACCCGCGATGATAGTACCCTTGATGAAATCTGGCTGGTCGAGCACTATCCGGTATTCACCCAAGGTCAGGCAGGAAAAGCGGAGCA
42	2	945822	ynfH	1662120	T	C	NON_SYNONYMOUS_CODING	MODERATE	aTa/aCa	I163T	0.564	FALSE	FALSE	FALSE	FALSE		1661633	1662488	1	TRUE	TRUE	C*A*CTACGCTGGCTTTCTTCCTGACGGTATTGTTGAGCGGTCCAATACTTGCTGCCGCAATTCTGCGGGCAGCTCGCGTTACATTTAATAC
43	2	948714	ulaD	4420816	C	T	NON_SYNONYMOUS_CODING	MODERATE	gCc/gTc	A203V	0.582	FALSE	FALSE	FALSE	FALSE		4420209	4420860	1	TRUE	TRUE	C*C*TTAGCCCCACAGTTCAGCGATGGAACGTTTGAACTGACGTGCGGCTTCCACCGGAGAAGCGGCATCACGGATACTACGGCCCGCGATA
44	2	2847683	rttR	1286375	T	C	NON_SYNONYMOUS_CODING	MODERATE	Act/Gct	T29A	NA	FALSE	FALSE	RNA	TRUE		1286289	1286460	-1	TRUE	TRUE	T*T*AAATATTCTGCCCATGCGGGGAAGGATGAGAAGCTTCGACCAAGGTTCGACTCGAGCGCCAGCGAGAGAGCGTTGCCGCAGGCAACGA
45	2	2847683	rttR	1286425	A	G	NON_SYNONYMOUS_CODING	MODERATE	tTa/tCa	L12S	NA	FALSE	FALSE	RNA	TRUE		1286289	1286460	-1	TRUE	TRUE	T*T*CCCCCACCACCATCACTTTCAAAAGTCCCTGAACTTCCCAACGAATCCGCAATTAAATATTCTGCCCATGCGGGGAAGGATGAGAAGC
46	2	948354	spf	4047943	T	C	NON_SYNONYMOUS_CODING	MODERATE	Ttc/Ctc	F8L	NA	FALSE	FALSE	RNA	TRUE		4047922	4048031	1	TRUE	TRUE	T*T*CAGCCAAATCCGATTACGTGAAGTAAAAGGTCTGAAAGATAGAACATCTTACCTCTGTACCCTACGCGACTAACTTTACTCTTTTTTG
47	2	948341	rrlA	4036960	A	AG	FRAME_SHIFT	HIGH			NA	FALSE	TRUE	part of 23S	TRUE		4035542	4038447	1	TRUE	TRUE	C*C*GGGACAACCGTCGCCCGGCCAACATAGCCTTCTCCGTCCCCCCTTCGCAGTAACACCAAGTACAGGAATATTAACCTGTTTCCCATCG
48	2	948345	rrfA	4038551	A	C	SYNONYMOUS_CODING	LOW	gcA/gcC	A4	NA	FALSE	TRUE	part of 23S	TRUE		4038540	4038660	1	TRUE	TRUE	T*T*CACTTCTGAGTTCGGCATGGGGTCAGGTGGGACCACCGCGCTACTGCCGCCAGGCAAATTCTGTTTTATCAGACCGCTTCTGCGTTCT
49	2	948873	leuV	4604130	A	G	NON_SYNONYMOUS_CODING	MODERATE	gTg/gCg	V20A	NA	FALSE	FALSE	one of eight leucine tRNAs	TRUE		4604102	4604189	-1	TRUE	TRUE	A*A*TTGGTAGACGCGCTAGCTTCAGGTGTTAGTGTCCTTACGGACGTGGGGGTTCAAGTCCCCCCCCTCGCACCAATTATCTTTACTTCCT
50	3	947683	arnA	2368041	T	C	STOP_LOST	HIGH	Tga/Cga	*661R	0.706	FALSE	FALSE	FALSE	FALSE		2366061	2368044	1	TRUE	TRUE	T*G*GATTTCTTCCTGCGCACCGTTGATCTTACGGATAAACCATCATGACCAAAGTAGGCTTACGCATTGATGTCGATACCTTTCGTGGCAC
51	3	949032	focB	2612634	CCT	C	FRAME_SHIFT	HIGH			0.719	FALSE	FALSE	FALSE	FALSE		2611956	2612805	1	TRUE	TRUE	T*T*TGTTTGTGATTCCGTTCGCCATTGCCATTCGCCATTTCGCCCCTCCCCCCTTCTGGCAGCTGGCGCACAGTAGCGCAGACAATTTTCC
52	3	946068	ydeI	1622373	AT	A	FRAME_SHIFT	HIGH			0.731	FALSE	FALSE	FALSE	FALSE		1622129	1622522	-1	NA	TRUE	A*A*ACCGAAGCGCCATCGTGCATGGTTTTTGCGAAATCAACGGTCATTTTTTTTGCATCATCGGTTCCGCGATAGCCATCTTCTATTGCAT
53	3	948713	yjfY	4422565	GC	G	FRAME_SHIFT	HIGH			0.735	FALSE	FALSE	FALSE	FALSE		4422539	4422815	-1	NA	TRUE	C*T*ACCACGTAATTCTGATGCGGGAACCGGGGAGTAACGGCAATATGCACGCCAGCGCGGATATTTATCGCTAACACCAGGTATAACCAAC
54	3	947425	ycfQ	1167570	CG	C	FRAME_SHIFT	HIGH			0.738	FALSE	FALSE	FALSE	FALSE		1167423	1168056	-1	NA	TRUE	C*T*TTGCAGCAGTTTTTATGTCAACGACAAGCGCGCGGGGAAATCCCGCCCCACTGTGACGTGACACATCTGGCAGAATTCCTTAATTGTA
55	3	944937	yagA	280883	CG	C	FRAME_SHIFT	HIGH			0.743	FALSE	FALSE	FALSE	FALSE		280053	281208	-1	NA	TRUE	C*C*GCAAGATTAAGCGCTGGCTCGAGGACCAGGGGCACACCATGCCCGCCTTCAGCACCGTCCATAACCTGATGGCCCGCCATGGCCTGCT
56	3	949043	galS	2238771	G	GC	FRAME_SHIFT	HIGH			0.745	FALSE	FALSE	FALSE	FALSE		2238650	2239691	-1	NA	TRUE	T*C*GGCATAAAACAGTGGCTGGCACGAGGATCAATATTGCCTGCTGCCCCCTGCAAGGCCAGTTCGGTGGCTAATTTCGCCATTGAAGCAA
57	3	944860	cdaR	183606	GA	G	FRAME_SHIFT	HIGH			0.752	FALSE	FALSE	FALSE	FALSE		182463	183621	1	NA	TRUE	G*A*GCCAGCGCCGCCTCAACCTTAACGCATAACTTACCGCTCTTCATCCAGTTGTAACGCCACATACAGCAGCAACCTGTCATCAAAATTG
58	3	944954	mhpC	370766	C	T	STOP_GAINED	HIGH	Caa/Taa	Q107*	0.754	FALSE	FALSE	FALSE	FALSE		370463	371330	1	NA	TRUE	C*C*CCCATCGAGTTGCCCAGCAGGTGGATTTTGGCGATATCCAGTTGATCCACCACGCTTTTCAGGATTCGTGCATTAAGATCCGATCGCG
59	3	945753	sufB	1762010	AG	A	FRAME_SHIFT	HIGH			0.759	FALSE	FALSE	FALSE	FALSE		1760546	1762034	-1	NA	TRUE	T*C*TTTATAATTCAGCGGGCCGCCGGTCCAGGTTTTGACATCGTCAGTTGCTTCAGTATTACGAGACATAGTACCGCTTATACCCCAAAGC
60	3	944745	yaaJ	7922	C	CA	FRAME_SHIFT	HIGH			0.767	FALSE	FALSE	FALSE	FALSE		6529	7960	-1	NA	TRUE	G*G*ATATGCATGCCAGATTTTTTCTCCTTCATTAACAGCGTCCTTTGGGGATCGGTAATGATTTACCTGCTCTTCGGCGCAGGTTGTTGGT
61	3	946147	fumC	1683560	GC	GGCC	FRAME_SHIFT	HIGH			0.767	FALSE	FALSE	FALSE	FALSE		1683209	1684613	-1	NA	TRUE	A*T*CACCATTGGACGGAAGACGTTCAGTTCAAAGTTACCGGAAGCGCCCCCCATGTTGATCGCCACGTCGTTCCCCATCACCTGACAGCAG
62	3	947693	dacB	3328375	G	GT	FRAME_SHIFT	HIGH			0.771	FALSE	FALSE	FALSE	FALSE		3326985	3328419	1	NA	TRUE	A*G*TAGAACCTGCGGATCAGCGTAATCGCCGTATTCCGTTAGTGCGTTTTGAAAGCCGTTTGTATAAAGATATTTATCAGAACAATTAATC
63	3	946013	ycjG	1387266	C	T	STOP_GAINED	HIGH	Caa/Taa	Q105*	0.771	FALSE	FALSE	FALSE	FALSE		1386954	1387920	1	NA	TRUE	T*A*ACTGTCTCGGGAAGCGTTATGCCGATCAAATCAGCCAGCGATTGCTGCTGTCTTCGCGCGGCCAGATCCCACAATGCACAATCCAGCG
64	3	945723	tfaE	1207756	TC	T	FRAME_SHIFT	HIGH			0.772	FALSE	FALSE	FALSE	FALSE		1207740	1208343	-1	NA	TRUE	G*T*GACGGCAACAGATACCAGCACCGCGCCGGATGTCATCTGGCCTGAACTGCCGGAGGCGTAAGCCATTCAATATCTGGCGCACTGGATG
65	3	946649	yehI	2198468	GA	G	FRAME_SHIFT	HIGH			0.786	FALSE	FALSE	FALSE	FALSE		2198301	2201934	1	NA	TRUE	C*T*CATCCAGACATTGGGTGATGAATTGCTACAAAAAGCTGAGAAGAAAAAAAACATTGTCTGGCGTTATGAGAATTTTTCACTGGAGTGG
66	3	947477	yghT	3132832	GT	G	FRAME_SHIFT	HIGH			0.787	FALSE	FALSE	FALSE	FALSE		3132153	3132846	1	NA	TRUE	G*T*TGGTTGATGCAGAAAAAGCGATTACGGATTTTATGACCGCGCGTGGTTATCACTAATCAAAAATGGAAATGCCCGATCGCCAGGACCG
67	3	945251	ybeQ	674823	CT	C	FRAME_SHIFT	HIGH			0.794	FALSE	FALSE	FALSE	FALSE		674793	675771	-1	NA	TRUE	A*C*CTGTATCGTAAAGTTCAGTCATCCGGAACCAGAGATGTCAGTCAGGAAATTCGTGAGACTGAAGATTTACTGTAAAGATAAAAACAAG
68	3	946009	malX	1698220	G	GT	FRAME_SHIFT	HIGH			0.794	FALSE	FALSE	FALSE	FALSE		1697379	1698972	1	NA	TRUE	A*C*TGACCATCTTCCAGGCGCAATTGAGTTGCCCGACCACTCACGGTTTTTCTGAAAGCGCCACGCGTTTCCTTTCGCAAGGTAAAATGCC
69	3	946296	yeaH	1867040	GT	G	FRAME_SHIFT	HIGH			0.798	FALSE	FALSE	FALSE	FALSE		1866979	1868263	1	NA	TRUE	A*C*CGGCGTCTGAACGGCAAAAACAAAAGCATGGTGAATCGCCAGCGTTTTTTACGCCGTTATAAAGCGCAAATTAAACAGTCGATCTCCG
70	3	945552	ycbW	1005635	TG	T	FRAME_SHIFT	HIGH			0.8	FALSE	FALSE	FALSE	FALSE		1005175	1005718	1	NA	TRUE	A*A*CCTGCGGTTTCAGCCTGTCGTTCATGATTTTAATGGCGTCGCCCAACTGCATCGCGCGACCCGCAATAACAACGCAGGGTTGTGCCAG
71	3	948819	fecE	4509169	C	T	STOP_GAINED	HIGH	tgG/tgA	W104*	0.805	FALSE	FALSE	FALSE	FALSE		4508713	4509481	-1	NA	TRUE	G*G*GGATCACAGTCCAGGAGCTGGTTTCGTATGGTCGTAATCCCTGGCTGTCACTCTGGGGGCGTCTCTCCGCTGAAGACAATGCACGAGT
72	3	948068	eptB	3707578	GC	GGCC	FRAME_SHIFT	HIGH			0.806	FALSE	FALSE	FALSE	FALSE		3706807	3708499	-1	NA	TRUE	A*A*AATGTTCTGTTCTTTTAATGTGCGCTGCGGATTATCTTCCGCGCCCCCCTGACGTACAAACATGCAACGCAGTGAGAGTTTGGTTGCG
73	3	948775	yjgJ	4472155	T	TA	FRAME_SHIFT	HIGH			0.812	FALSE	FALSE	FALSE	FALSE		NA	NA	1	NA	TRUE	A*G*GAGCGAAACGTCTGGGACGACCTGGAACGCGAGATTGTTTTTTAGTGACCATTACAAAACCTGTTGACAGAAAGTTAAAACAGTTTTG
74	3	946174	ynhG	1755775	CTCTGG	C	FRAME_SHIFT	HIGH			0.814	FALSE	FALSE	FALSE	FALSE		1755745	1756750	-1	NA	TRUE	T*G*CCGTTTACCGTTACTGCGTCACGCGTAACATATTCCCTTGCTCTGGTTCACCATTCTGCGCTGACTCTACTGAAGGCGCATTGCTGGC
75	3	948133	xylB	3726133	TC	TTCC	FRAME_SHIFT	HIGH			0.815	FALSE	FALSE	FALSE	FALSE		3725940	3727395	-1	NA	TRUE	C*C*GCGATCTGCGCCAGCCTTGCTGCGCCCAGTGCTGGCCCCACATCCCCCCCCGTACGGTAATCGAGCTGCTGACCGCTGATATCCGCCA
76	3	947891	php	3506472	GC	G	FRAME_SHIFT	HIGH			0.824	FALSE	FALSE	FALSE	FALSE		3505734	3506613	-1	NA	TRUE	T*T*GCGCCCCATGTAACGGTTGGTCATCTCAATCACATTACGCACGCCCCGGGTCATCAGGTCGTTCATCTCCTGGCAAATGAACGCATAC
77	3	947134	yahE	335194	C	T	STOP_GAINED	HIGH	Caa/Taa	Q16*	0.83	FALSE	FALSE	FALSE	FALSE		335149	336013	1	NA	TRUE	G*T*GCGATATTTACCGCTCTGGCAAAGACCTGTTCAACCTGTCCTTGCCCCCGCTGCGCCAGAAAATCCGCATCCGCAGTTAGCGCCCACA
78	3	947971	livJ	3596580	A	G	STOP_LOST	HIGH	Taa/Caa	*368Q	0.846	FALSE	FALSE	FALSE	FALSE		3596578	3597682	-1	NA	TRUE	C*G*ATATTAGCAATTTGGCGGCAACCCAAAGTTGCCGATTAATGATTACTTCGCATCGGTCGCCGTGCCGTTGGCGTGCCAGTCAAATACG
79	3	946185	sufS	1757699	G	GC	FRAME_SHIFT	HIGH			0.858	FALSE	FALSE	FALSE	FALSE		1757327	1758548	-1	NA	TRUE	C*C*CAGCGCCGAAACATACTCCAGCGCCGCGCCAAGACCAATGATGCCCCCGGTATTGGGTGTACCGGCTTCAAACCGCCATGGTGCTTTG
80	3	949027	yehU	2212355	GC	G	FRAME_SHIFT	HIGH			0.929	FALSE	FALSE	FALSE	FALSE		2210981	2212667	-1	NA	TRUE	A*A*TCCTTCAACGATGGTCGAGATCATGCAACTTAACGCGGTCATGCCCCCCATCGAATATCGATGTAAGCCGCCGGTCAGCCCAACCAGC
81	3	948742	ytfN	4445889	AT	A	FRAME_SHIFT	HIGH			0.969	FALSE	FALSE	FALSE	FALSE		NA	NA	1	NA	TRUE	C*G*TAGACAAATATTCGCATTGTTAAAACTCGAACTGATAGAGCAAATCCAGTGCCTGGTCTACACCAGACACGGCTTCCAGATATAGCTT
82	3	948458	yijP	4146704	C	T	NON_SYNONYMOUS_CODING	MODERATE	Ggc/Agc	G529S	0.7	FALSE	FALSE	FALSE	FALSE		NA	NA	-1	TRUE	TRUE	A*A*ATACAGCCTGGCGGAACTGATCCACACCTGGTCAGATTTGGCGGGCTTATCTTACGACGGTTACGATCCAACCCGTTCAGTGGTGAAT
83	3	948140	yibD	3787375	G	A	NON_SYNONYMOUS_CODING	MODERATE	Cgc/Tgc	R244C	0.708	FALSE	FALSE	FALSE	FALSE		3787070	3788105	-1	TRUE	TRUE	C*A*TAATTTTGTCGGCATAATTTCGATTTAATTTCTCCAGCAGGCGGGTAATCTTAATATAGTGACGTTGATAATTAAGGTTTTTATTCCC
84	3	946427	fecA	4513307	C	T	NON_SYNONYMOUS_CODING	MODERATE	gGc/gAc	G465D	0.71	FALSE	FALSE	FALSE	FALSE		4512376	4514701	-1	TRUE	TRUE	A*A*ATGCGTTACTACACCGCCACCAGCAGCGGGCAGTTGCCGTCCGGCTCAAGCCCTTACGACCGCGATACGCGTTCCGGCACCGAGGCGC
85	3	948294	wzxE	3974628	T	C	NON_SYNONYMOUS_CODING	MODERATE	Ttt/Ctt	F110L	0.713	FALSE	FALSE	FALSE	FALSE		3974301	3975552	1	TRUE	TRUE	C*C*AGCGCCACTAAACGCACCAGCCCCTGATAGTCGGTATTACCAAACAATCCCTGGCTGATTGGCGCAGCTGCCAGCACAAAAACCAGCG
86	3	947035	zupT	3181028	G	A	NON_SYNONYMOUS_CODING	MODERATE	Ggt/Agt	G153S	0.715	FALSE	FALSE	FALSE	FALSE		3180572	3181346	1	TRUE	TRUE	G*A*TTTGGCATCGCACTGGCCGTCGCGTTGCACAATATCCCTGAAGGTCTGGCAGTGGCAGGCCCGGTTTATGCGGCAACGGGGTCTAAAC
87	3	946862	xapR	2519874	T	C	NON_SYNONYMOUS_CODING	MODERATE	gAt/gGt	D209G	0.724	FALSE	FALSE	FALSE	FALSE		2519615	2520500	-1	TRUE	TRUE	C*A*ACCGGTGAAAATCCCACCTGCTGGCAAACTCGCTGCAAAAAATCCCAGTCAGTGTAAACGGGCGGCATTGTAACAAAATACTCGTCAC
88	3	947668	yraQ	3296057	T	C	NON_SYNONYMOUS_CODING	MODERATE	gAa/gGa	E35G	0.724	FALSE	FALSE	FALSE	FALSE		3295120	3296161	-1	TRUE	TRUE	T*A*CTGTGGGTTTCGGCAGCAGTAAACGCTTTGCCGTAGTAAGGTTCCCATTTCACATACCAGAGACCGGCAATGACAACGAGAAAGAAAA
89	3	948623	phnC	4322899	A	G	NON_SYNONYMOUS_CODING	MODERATE	cTg/cCg	L97P	0.73	FALSE	FALSE	FALSE	FALSE		4322400	4323189	-1	TRUE	NA	C*G*CAAAAGCCGCGCCCATACCGGCTACATATTCCAACAATTCAACCTGGTGAACCGCCTGAGCGTACTGGAGAACGTGCTGATTGGCGCG
90	3	946571	ugd	2097261	G	A	NON_SYNONYMOUS_CODING	MODERATE	gCg/gTg	A126V	0.626	FALSE	FALSE	FALSE	FALSE		2096471	2097638	-1	TRUE	TRUE	T*C*CGGGGAGAATATAATATTTTCAGTGCGATATTTCTTATGCATCGCTGCGGTAAAACCAACGGGAACCGTTGATTTGATGACCATAACC
91	3	945790	chaA	1270678	G	A	NON_SYNONYMOUS_CODING	MODERATE	aCc/aTc	T132I	0.627	FALSE	FALSE	FALSE	FALSE		1269972	1271073	-1	TRUE	TRUE	G*G*CTGGTTGGCTTTTCATTATTGTTGGGCGGTCGTAAGTTTGCCACCCAATATATGAATCTGTTTGGTATCAAGCAGTATTTAATTGCGC
92	3	947651	yhgE	3529627	T	C	NON_SYNONYMOUS_CODING	MODERATE	Aca/Gca	T279A	0.631	FALSE	FALSE	FALSE	FALSE		3528737	3530462	-1	TRUE	TRUE	A*G*CAACCAGCAAAGCGGTTTTAATCAGGCAACGCAACGGCCCTGTCCAGGGAAGTGACGCTTTTTGCGGATCGCGGACAATAGCCATTAA
93	3	945643	rutA	1072955	C	T	NON_SYNONYMOUS_CODING	MODERATE	Gcg/Acg	A94T	0.645	FALSE	FALSE	FALSE	FALSE		1072086	1073235	-1	TRUE	TRUE	T*T*CTGGGATCACAACCTTGAGTCGTTCACCTTGATGGCGGGGCTGGCGGCCGTGACCTCGCGCATTCAGATTTACGCCACTGCTGCCACC
94	3	944797	aceK	4216838	A	G	NON_SYNONYMOUS_CODING	MODERATE	Acg/Gcg	T74A	0.657	FALSE	FALSE	FALSE	FALSE		4216619	4218356	1	TRUE	TRUE	G*C*CGGGTGTAATGCTCTTTAACACGTAGTAAAAATGCCGCGTCCGTACTTTGGCCGTTAGTAATGCAGCGCAGTTGCTCCACGACCAGAC
95	3	945403	ybhR	824325	G	A	NON_SYNONYMOUS_CODING	MODERATE	gCg/gTg	A336V	0.676	FALSE	FALSE	FALSE	FALSE		824225	825332	-1	TRUE	TRUE	T*T*CGCCACTTTACGGACATTACCAAGCAGATTTATTTGAAGGATGCGAGTCTGGATATTGTGTGGAATAGTTTGTGGCCGCTACTGGTGA
96	3	948584	fdhF	4295691	C	T	NON_SYNONYMOUS_CODING	MODERATE	Gac/Aac	D567N	0.678	FALSE	FALSE	FALSE	FALSE		4295242	4297390	-1	TRUE	TRUE	C*C*CGAACGGTCTGGCGCAGTTCTTCACCTGCGACTGGGTAGCGCCAATCGACAAACTCACCGACGAGTACCCGATGGTACTGTCAACGGT
97	3	948369	typA	4057292	T	C	NON_SYNONYMOUS_CODING	MODERATE	gTt/gCt	V288A	0.686	FALSE	FALSE	FALSE	FALSE		4056430	4058254	1	TRUE	TRUE	T*C*AACGGAGAGTGCCGGCAGCGCTTCAACGTTTTGCGTGTCGCAAACGGTGTCAGAAATGTTCAGTTCGCCAAGGCCCGTGATCGCAACG
98	3	945705	xisE	1200104	G	A	NON_SYNONYMOUS_CODING	MODERATE	gCc/gTc	A51V	0.688	FALSE	FALSE	FALSE	FALSE		1200010	1200256	-1	TRUE	TRUE	C*G*GCCATGAAACAAGGCCGGTTATGGCGAGTGCGTGAGGACGCCGAGTTAGTTGGGGAGTTGGTAACACCTGTAATCAAGAAAAATGACT
99	3	945939	tynA	1448416	C	T	NON_SYNONYMOUS_CODING	MODERATE	Gca/Aca	A320T	0.689	FALSE	FALSE	FALSE	FALSE		1447100	1449374	-1	TRUE	TRUE	T*C*GTTAAGATTGAAGAAGGTCCGGTAGTTCCGGTGCCAATGACCGCACGCCCATTTGATGGCCGTGACCGCGTTGCTCCGGCAGTTAAGC
100	3	947671	yhbQ	3298021	G	A	NON_SYNONYMOUS_CODING	MODERATE	Gcc/Acc	A12T	0.707	FALSE	FALSE	FALSE	FALSE		3297988	3298291	1	TRUE	TRUE	C*G*ACGCAGACGATGACACCCTGGTTTCTTTACTTGATCCGTACCGCCGACAATAAGCTTTATACCGGGATCACCACGGATGTCGAACGCC
101	3	945080	cyoA	449988	C	T	NON_SYNONYMOUS_CODING	MODERATE	Gct/Act	A283T	0.71	FALSE	FALSE	FALSE	FALSE		449887	450835	-1	TRUE	TRUE	A*A*CGTGAAACCAGACTTGTTTGCCGATGTAATTAACAAGTTTATGGCTCACGGTAAGAGCATGGACATGACCCAGCCAGAAGGTGAGCAC
102	3	948055	csiR	2794168	C	T	NON_SYNONYMOUS_CODING	MODERATE	gCg/gTg	A158V	0.717	FALSE	FALSE	FALSE	FALSE		2793696	2794359	1	TRUE	TRUE	T*T*CTCACTATTTGCTGCAAATGCGTGAACGGTTGTTTGATCTGGCGGCGCGTTATCGATTTATCTGGCTGCGGCGAACGGTGCTTTCGGT
103	3	948766	pepB	2653789	T	C	NON_SYNONYMOUS_CODING	MODERATE	Act/Gct	T198A	0.725	FALSE	FALSE	FALSE	FALSE		2653097	2654381	-1	TRUE	NA	C*A*TAAACGCAGTCTGTTTGATGCTGTAGCCGCCGGAGTCAAAAGTGATACCTTTACCTACCAGGCACGCGTACACTGGCGCTTCTTTATC
104	3	947730	yrbG	3338610	T	C	NON_SYNONYMOUS_CODING	MODERATE	tTa/tCa	L105S	0.727	FALSE	FALSE	FALSE	FALSE		3338297	3339275	1	TRUE	NA	G*G*TTCGTCCTTTTACCGTCCATTCTGATGTTCTACGCCGTGAATTACCCTTAATGTTGTTGGTCAGCGTGGTGGCCGGTTCCGTACTCTA
105	3	947018	hmp	2683932	G	A	NON_SYNONYMOUS_CODING	MODERATE	Gcc/Acc	A26T	0.728	FALSE	FALSE	FALSE	FALSE		2683857	2685048	1	TRUE	NA	A*A*GCCACCATCCCTTTACTGGTGGAAACGGGGCCAAAGTTAACCGCCCATTTCTACGACCGTATGTTTACTCATAACCCAGAACTCAAAG
106	3	948531	lysC	4230775	G	A	NON_SYNONYMOUS_CODING	MODERATE	gCg/gTg	A161V	0.728	FALSE	FALSE	FALSE	FALSE		4229907	4231257	-1	TRUE	NA	T*G*CGTACCAACGACCGATTTGGTCGTGCAGAGCCAGATATAGCCGCGCTGGCGGAACTGGCCGCGCTGCAGCTGCTCCCACGTCTCAATG
107	3	946456	fliH	2014119	G	A	SYNONYMOUS_CODING	LOW	ctG/ctA	L76	0.511	FALSE	FALSE	FALSE	FALSE		2013892	2014579	1	TRUE	NA	G*A*AGGTCGCCAGCAAGGTCATAAGCAGGGCTATCAGGAAGGACTGGCCCAGGGGCTGGAGCAAGGTCTGGCAGAGGCGAAGTCTCAACAA
108	3	946975	purM	2619329	A	G	SYNONYMOUS_CODING	LOW	gaA/gaG	E37	0.526	FALSE	FALSE	FALSE	FALSE		2619219	2620257	1	TRUE	NA	G*T*TGGAAGAATCAAAGGCGTAGTGAAGAAAACGCGTCGTCCGGAAGTGATGGGCGGTCTGGGCGGCTTCGGTGCGCTGTGTGCATTGCCG
109	3	947673	nlpI	3306890	G	A	SYNONYMOUS_CODING	LOW	tgC/tgT	C19	0.561	FALSE	FALSE	FALSE	FALSE		3306062	3306947	-1	TRUE	NA	T*G*CAATGGTACCGCGAGGACTTCACTTTTACGCCAGGAAGTATTACTGCATCCTGCAAGCGTAAGTGCTGTCGCAACGAAACACCAGCGC
110	3	948685	yjeF	4393081	C	T	SYNONYMOUS_CODING	LOW	ggC/ggT	G331	0.633	FALSE	FALSE	FALSE	FALSE		NA	NA	1	TRUE	NA	A*A*AATTCTCAACTTTTTGCAGTGCTTTTTTCCCCCACTCTTGCTGGCCCAGACCGGGACCAATCACCACCACATCGGCCCATTCCAGGCT
111	3	946349	rpmI	1797907	T	C	SYNONYMOUS_CODING	LOW	aaA/aaG	K39	0.658	FALSE	FALSE	FALSE	FALSE		1797826	1798024	-1	TRUE	NA	T*C*GCCTTTGGAAACCATGGCTTTCGGACGCAGGTGACGTTTACGTTTGGTCGCTTTTTTGGTCAGAATGTGACGCAGGTTAGCGTGCTTG
112	3	949025	carA	30616	T	C	SYNONYMOUS_CODING	LOW	ccT/ccC	P322	0.663	FALSE	FALSE	FALSE	FALSE		29651	30800	1	TRUE	NA	T*A*ACGTACCGTCGAACAGGGATTTATGCGTGACACGCAGGTTTGCAGGTAATGTTGCTTCGTCCACCGCAAAACCGTGGTTCTGGGCGGT
113	3	947022	glyA	2682993	G	A	SYNONYMOUS_CODING	LOW	ggC/ggT	G179	0.668	FALSE	FALSE	FALSE	FALSE		2682276	2683530	-1	TRUE	NA	C*C*GATGCTGTCAGCGATTTCACGCATTTTCGCCCAGTCCACCACGCCGGAATATGCAGAGAAACCACCGATAATCATTTTCGGCTTGTGT
114	3	949017	ygfU	3030054	G	A	SYNONYMOUS_CODING	LOW	tcG/tcA	S222	0.672	FALSE	FALSE	FALSE	FALSE		NA	NA	1	TRUE	NA	A*A*CGTCGCCGTATTACTGGGGATTGTATTTGGCTTTTTACTTTCGTGGATGATGAATGAAGTCAATTTATCCGGGCTACATGATGCTTCA
115	3	944962	ykgL	311413	C	T	SYNONYMOUS_CODING	LOW	ggC/ggT	G26	0.678	FALSE	FALSE	FALSE	FALSE		311336	311564	1	TRUE	NA	C*T*CCGAATATTCCATTATCTTAATGTTGACTTGTTGACCAGCTTCGCCCCTGTATGCTGGCATCAACCCTCTTTTAGACTGAACACGCCA
116	3	945599	rutC	1071283	G	A	SYNONYMOUS_CODING	LOW	Ctg/Ttg	L34	0.679	FALSE	FALSE	FALSE	FALSE		1070996	1071383	-1	TRUE	NA	G*T*TCCCGGCACGCTGGCTGATGGCGTGGTGTATGTCTCCGGTACGCTGGCTTTTGATCAACATAATAACGTGCTGTTTGCCGATGACCCA
117	3	944893	metQ	220239	C	T	SYNONYMOUS_CODING	LOW	ctG/ctA	L230	0.695	FALSE	FALSE	FALSE	FALSE		220113	220929	-1	TRUE	NA	A*G*ACGGTATCTTTGTTGAAGATAAAGAGTCCCCGTACGTAAACCTGATCGTGACGCGTGAAGATAACAAAGACGCCGAGAACGTGAAGAA
118	3	945604	pgaB	1088793	T	C	SYNONYMOUS_CODING	LOW	gaA/gaG	E96	0.708	FALSE	FALSE	FALSE	FALSE		1087062	1089081	-1	TRUE	NA	G*C*GCGAGAACGGTTATCAACCGGTCAGTATTGCTCAAATTCGTGAAGCACATCGAGGAGGAAAACCGCTACCGGAAAAAGCTGTAGTGCT
119	3	946939	eutT	2572157	G	A	SYNONYMOUS_CODING	LOW	gaC/gaT	D57	0.711	FALSE	FALSE	FALSE	FALSE		2571524	2572328	-1	TRUE	NA	A*T*CGCTACTGGTCAGCCCATGAACGGGCTGCGGCTGCTGCTGTTCATCGTCAACAAACAGGCGGCCCTGCTCGTCAATAAACTTGATGCG
120	3	948387	yiiD	4075492	G	A	SYNONYMOUS_CODING	LOW	ttG/ttA	L7	0.717	FALSE	FALSE	FALSE	FALSE		4075472	4076462	1	TRUE	NA	G*T*GGAACCCGAAGGTGATACATAGCGATACTCTCTCTTGTTTCCCGTGACAACCCTGGAAGCTGGCTCATACCTGCAACCAGAATGTCAC
121	3	948907	ybgC	774343	G	A	SYNONYMOUS_CODING	LOW	gcG/gcA	A123	0.719	FALSE	FALSE	FALSE	FALSE		773975	774380	1	TRUE	NA	T*C*ATGTCAGTCACTGCTTAAACTCCGCGACAATAGACTTGGGAAGCGCACGAGGCTTCATTTTGAGTGGGTCAACGCAAACAACCAGAAC
122	3	946675	yejA	2272188	A	G	SYNONYMOUS_CODING	LOW	aaA/aaG	K601	0.723	FALSE	FALSE	FALSE	FALSE		2270386	2272201	1	TRUE	NA	T*G*GTATGACGTCAATAAAGCGGCCAAACTGCCGTCCGCCAGCAAACAGGGAGAGTAAATGGGCGCTTACCTGATTCGCCGTCTGTTGCTG
123	3	947711	yhbX	3318355	T	C	SYNONYMOUS_CODING	LOW	gaA/gaG	E427	0.723	FALSE	FALSE	FALSE	FALSE		3318010	3319636	-1	TRUE	NA	T*C*CCTGCCTCCATGAAAATAGACGTTCTTCTTCGTAGGGTCACGTTCCAGGCCGTGGTCGGCAAAATACATGACCGAGGCGCGGCGATCT
124	3	948441	yijF	4135252	A	G	SYNONYMOUS_CODING	LOW	agT/agC	S143	0.724	FALSE	FALSE	FALSE	FALSE		4135063	4135681	-1	TRUE	NA	G*T*TTAGCCGCCATGATAAAACACGCCCCACCAGCAAGAACCCCAGTGACTATCAAGCGGGCGATATTGTCTCCTGGCGACTGGATAACGG
125	3	945770	ychM	1259751	A	G	SYNONYMOUS_CODING	LOW	atT/atC	I92	0.725	FALSE	FALSE	FALSE	FALSE		NA	NA	-1	TRUE	NA	G*T*CACGCTTTAGCGTTTCCGGTCCGACTGCGGCATTTGTGGTAATTCTCTATCCCGTGTCGCAACAGTTTGGACTGGCAGGACTGCTGGT
126	3	949103	dsdX	2476114	A	G	SYNONYMOUS_CODING	LOW	gtA/gtG	V82	0.726	FALSE	FALSE	FALSE	FALSE		2475869	2477207	1	TRUE	NA	G*C*GGTTATCGGCCTTGGCACGATACTGGGAAAAATGATGGAAGTATCCGGGGCCGCAGAAAGAATTGGTCTGACACTTCAACGCTGCCGC
127	3	946526	yeeE	2082797	G	A	SYNONYMOUS_CODING	LOW	ggC/ggT	G251	0.727	FALSE	FALSE	FALSE	FALSE		2082491	2083550	-1	TRUE	NA	G*C*TGCAATAAATGACCCCACGAAGATCCCTAACACCAGGAAAACGCCCCAGTTAATGTATTTCATGTCACCCGCGACCAGAAATTGCAGA
