# Supplementary material for: Optimizing complex phenotypes through model-guided multiplex genome engineering
Source: Genome Biol. 2017 May 25;18:100. doi: 10.1186/s13059-017-1217-z (PMC5445303; doi:10.1186/s13059-017-1217-z)
Supplement: Supplementary file 5 — List of non-coding mutations tested. (XLSX 8 kb) [file 13059_2017_1217_MOESM5_ESM.xlsx]

## Sheet: experiment_7_candidates.csv
category	POSITION	AMBER	LB_22hr	REF	ALT	downstream_gene	EFF_GENE	EFF_SEV	EFF_AA	OLIGO_SEQ	P_WT	P_WT_TM	P_MUT	P_MUT_TM	P_COMMON	P_COMMON_TM	AMPLICON_SIZE
NONCODING_ESSENTIALS	28269	FALSE	0	C	T	dapB				c*c*gccagccaaaaacgctgataattagaaattaatgataaacagGgagggatatcagtgaaaggcatgagtcgatgaatgactgcatgcc	TGCCTTTCACTGATATCCCTCC	62.0629	TGCCTTTCACTGATATCCCTCT	61.1368	GCATAGACCGTTTTCAGAGTAACC	61.923	104
NONCODING_ESSENTIALS	49765	FALSE	0	C	T	folA				t*a*aaaaaaattgtcgccactatacgtaaagcgtaaaccgtcgtcGactggtgcgaggatgatgttgaggaaaattttatattctgctggc	GTAAAGCGTAAACCGTCGTCG	62.3571	GTAAAGCGTAAACCGTCGTCA	61.4102	GACGTAAATCACACTTTACAGCTAACT	61.9453	146
NONCODING_ESSENTIALS	1860658	FALSE	0	A	G	gapA				t*t*cggggcgccgaccccatgtggtctcaagcccaaaggaagagtgAggcgagtcagtcgcgtaatgcttaggcacaggattgatttgtcg	TCAAGCCCAAAGGAAGAGTGA	61.8348	TCAAGCCCAAAGGAAGAGTGG	62.7945	GGCCAAAACCGTTGATACCTAC	62.0069	191
NONCODING_FITNESS_DEFECT	1531069	FALSE	0.436	C	T	ydcE				a*g*ttcacgcggaaaacatttaatgtcgatgtgcggcatgattacGctccttttgaaagatgtcagtaaaattaacacacattgtgaatgt	GTTAATTTTACTGACATCTTTCAAAAGGAGC	62.3966	GTTAATTTTACTGACATCTTTCAAAAGGAGT	61.5282	CTATAACCAGGTTTCTTTATCAAAGCCT	61.7479	258
NONCODING_FITNESS_DEFECT	3306890	FALSE	0.561	G	A	nlpI	nlpI	LOW	C19	t*g*caatggtaccgcgaggacttcacttttacgccaggaagtattactGcatcctgcaagcgtaagtgctgtcgcaacgaaacaccagcgc	CACTTTTACGCCAGGAAGTATTACTG	62.3035	CACTTTTACGCCAGGAAGTATTACTA	61.1043	ACCGGTGAAAGTTCTGGAAGT	62.0996	311
NONCODING_OTHER	4502029	FALSE	0.808	G	A	yjhB				t*c*ctgtgttattctaatatagcccttaaagtaaatattagggagCctcaacaatatccagaaataattatattgtcttcaaatacgccag	AATATAGCCCTTAAAGTAAATATTAGGGAGC	61.4573	AATATAGCCCTTAAAGTAAATATTAGGGAGT	60.5489	GTATACAGAAAAGCAAAGAAATACTGCAAA	61.8215	395
NONCODING_OTHER	910355	FALSE	0.86	A	G	poxB				t*t*atgcccgatgatattcctttcatcgggctatttaaccgttagTgcctcctttctctcccatcccttccccctccgtcagatgaactaa	TCATCGGGCTATTTAACCGTTAGT	62.2087	TCATCGGGCTATTTAACCGTTAGC	63.314	GCTCGCAATAGTGACTACATTCG	62.1084	494
