# Supplementary material for: Optimizing complex phenotypes through model-guided multiplex genome engineering
Source: Genome Biol. 2017 May 25;18:100. doi: 10.1186/s13059-017-1217-z (PMC5445303; doi:10.1186/s13059-017-1217-z)
Supplement: Supplementary file 6 — List of amber reversions tested. (XLSX 9 kb) [file 13059_2017_1217_MOESM6_ESM.xlsx]

## Sheet: S05_UAG_reversion_targets.csv
category	POSITION	AMBER	LB_22hr	REF	ALT	downstream_gene	EFF_GENE	EFF_SEV	EFF_AA	EARLIEST_STRAIN	OLIGO_SEQ	P_WT	P_WT_TM	P_MUT	P_MUT_TM	P_COMMON	P_COMMON_TM	AMPLICON_SIZE
UAG_ESSENTIALS	96008	TRUE	0	G	A	mraY	mraY|murF	MODERATE|LOW	V3I|*453	['rec5']	g*t*taaagccggaataatatttgaccaaatgttcggccagccaaaCtaacatgtcccattctcctgtaaagcgcgtactacctcttccatg	AATGTTCGGCCAGCCAAAC	62.0793	AATGTTCGGCCAGCCAAAT	61.1225	ACAGGTAATTACGATTTTAGTTAAGGGTTC	62.0827	106
UAG_ESSENTIALS	3396897	TRUE	0	C	T	mreD	mreD|mreC	MODERATE|LOW	V1M|*368	['rec29']	a*a*gagagccagattacccagcgtccctggctacgatagctcgccaCtattgccctcccggcgcacgcgcaggcggttgagcaccactttg	GGCTACGATAGCTCGCCAC	63.0574	GGCTACGATAGCTCGCCAT	62.1442	CGGCGACAGGAAATGCAG	62	146
UAG_ESSENTIALS	4423857	TRUE	0	G	A	rpsR	priB	LOW	*105	['rec3']	t*g*aaacggcagaacttgcgacgacggaaataacgtgccatatggCtagtctccagaatctatcaattcaatctgctcggcatgcaaaacc	CAGATTGAATTGATAGATTCTGGAGACTAG	61.6395	CAGATTGAATTGATAGATTCTGGAGACTAA	61.3571	GCTGGTATTTTGCACGGGTAC	62.3684	191
UAG_ESSENTIALS	1148935	TRUE	0	G	A	fabD	fabH	LOW	*318	['rec12']	c*c*agggaacacaaatgcaaattgcgtcatgttttaatccttatcCtagaaacgaaccagcgcggagccccaggtgaatccaccgccaaag	CAAATTGCGTCATGTTTTAATCCTTATCC	62.4276	CAAATTGCGTCATGTTTTAATCCTTATCT	61.7475	AACCTGCGTATTATCAGTGCAAC	61.9661	244
UAG_ESSENTIALS	2994394	TRUE	0.55	C	T	ygeO	insD	MODERATE	V907L	['rec26']	a*a*cagatcaatggaagtaaattccaattgtttattggatttgcccCtatatttccagacatctgttatcacttaacccattacaagcccg	GTTAAGTGATAACAGATGTCTGGAAATATAG	60.5836	GTTAAGTGATAACAGATGTCTGGAAATATAA	60.3024	TAAATCGTTGCTGCATTGCCA	61.992	301
UAG_NON_SYNONYMOUS	1527962	TRUE	0.645	G	A	ydcD	ydcD	MODERATE	R6K	['rec14']	c*a*acaaataaacaaagggtaattaaaaaaatgacaagtttgcctCtaataatttgaagcatctgaactcccttgctttgcttttattgga	AAGGGAGTTCAGATGCTTCAAATTATTAG	62.1765	AAGGGAGTTCAGATGCTTCAAATTATTAA	61.887	CTTGTTTTTATCACTAAAATACACCCGTTG	62.2394	390
UAG_NON_SYNONYMOUS	47776	TRUE	0.756	G	A	kefC	kefC|kefF	MODERATE|LOW	S3N|*177	['rec5']	c*g*ctgccgaaccgagataaatcagcgcctgaatcagcgtatggCtatccatgatgggcctcctgccattccagcagacgttgcttatagt	GCCTGAATCAGCGTATGGC	61.7533	GCCTGAATCAGCGTATGGT	60.3538	TGCGAATAAACGGATGCTTGAA	61.6842	505
UAG_MRNA	1996518	TRUE	0.75	C	T	yecS	dcyD	LOW	*329	['rec18']	a*a*tcaataaccagttgtatactttcttgcatgagcgtttccggagCtaaacgtggggatgataggcgaacagcgcaggcgcaccgccggt	GCCTATCATCCCCACGTTTAG	60.7632	GCCTATCATCCCCACGTTTAA	60.3545	CGCCAGATACATGGTGAACAC	61.8294	608
UAG_MRNA	1924120	TRUE	0.74	G	A	exoX	yobB	LOW	*219	['rec18']	g*c*gttcatcacagggttggcaaggcgatatcattccattacgctaGgctttttcggcctggagcatgccatgttgcgcattatcgataca	GGCGATATCATTCCATTACGCTAG	61.7406	GGCGATATCATTCCATTACGCTAA	61.3974	ACTAAGTATTTTCCAGATAATGTTTCAGTGT	61.7842	711
UAG_MRNA	1378831	TRUE	0.681	G	A	ycjV	ycjU	LOW	*220	['rec13']	t*t*tgaatatgttgtaacgaaagctgagccatgttgattcctttgCtatacgttttgccagaaggccgataaccgcggccaggtgagtgat	TGAGCCATGTTGATTCCTTTGC	62.2232	TGAGCCATGTTGATTCCTTTGT	60.9901	CTGCGAATTACAGGTCACTCTTG	61.9503	852
UAG_RBS	1203383	TRUE		G	A	oweE	ymfM	LOW	*113	['rec12']	c*c*atcccatacatagccggttaatttagtgctcatgaccgacctCtatttccctgaatttacgacgaaactgttcgagcgggctgaagca	AGTTTCGTCGTAAATTCAGGGAAATAG	62.0076	AGTTTCGTCGTAAATTCAGGGAAATAA	61.7004	CACGCTGGATAACTTCATGCC	62.1653	105
UAG_RBS	4059180	TRUE	0.742	G	A	yihM	yihL	LOW	*237	['rec2']	g*t*tgtagaatctttcttgcgttatttattgtcaccataaaacacCtacagattaatgatgaggtctacggcctcaaatcgccaatattca	GCGTTATTTATTGTCACCATAAAACACC	62.2106	GCGTTATTTATTGTCACCATAAAACACT	61.5075	GTATGCCAGCGATCTTAATTGAAAAG	61.4722	140
UAG_NONCODING_ESSENTIALS	965807	TRUE	0	G	A	msbA	ycaI	LOW	*755	['rec11']	t*t*atgcattcaaaaaaccagcatttgttgaaatagccgcatattCtacccgttatccactggcacgccaaaccactgatgataccaacga	GCATTTGTTGAAATAGCCGCATATTC	62.4474	GCATTTGTTGAAATAGCCGCATATTT	62.1421	GACTGCCCTCTAACAAAGTTAAGC	62.1137	210
UAG_NONCODING_ESSENTIALS	2909439	TRUE	0	C	T	chpR	relA	LOW	*745	['rec25']	t*a*cagtatatatcaatctacattgtagatacgagcaaatttcggcCtaactcccgtgcaaccgacgcgcgtcgataacatccggcacctg	GTAGATACGAGCAAATTTCGGCC	62.3698	GTAGATACGAGCAAATTTCGGCT	61.5262	TAGCTAATGATCGTAGTGGGTTGTT	62.1136	243
UAG_NONCODING_FITNESS_DEFECT	4016783	TRUE	0.294	G	A	ubiE	rmuC	LOW	*476	['rec1']	g*t*cgatgccctagatttctacccggcttaactactcccaatgggCtagcgcgactgctgattatattcatcatcgcgttgataagcttca	GCTTAACTACTCCCAATGGGC	61.2472	GCTTAACTACTCCCAATGGGT	59.9362	GATGACATGTCCGCGATTGG	61.9906	290
UAG_NONCODING_FITNESS_DEFECT	4431187	TRUE	0.59	C	T	ytfF	qorB	LOW	*287	['rec3']	a*c*gttagccgaaagcgtaagccatctttttaatgttaataactaGttaattaaagtggcatcctcccgcatcctctctgataatgacggg	CGGGAGGATGCCACTTTAATTAAC	62.2406	CGGGAGGATGCCACTTTAATTAAT	61.4813	AAATCGCCTCAGCAACGC	61.9349	391
UAG_NONCODING_FITNESS_DEFECT	3034395	TRUE	0.594	C	T	prfB	recJ	LOW	*578	['rec27']	c*g*ggattgtacccaatccacgctcttttttatagagaagatgacgCtaaattggccagatattgtcgatgataatttgcaggctgcggtt	ATCATCGACAATATCTGGCCAATTTAG	61.971	ATCATCGACAATATCTGGCCAATTTAA	61.6605	GTCGGCGCTGTCATATTCG	61.788	499
UAG_NONCODING_OTHER	160782	TRUE	0.603	C	T	dksA	sfsA	LOW	*235	['rec5']	g*c*tgaaggcatggctcttaaaaaatcactgccggttacattgtaGtaaagtaagtaactggttaatttacattctggtcgcgtgcgcaaa	AGAATGTAAATTAACCAGTTACTTACTTTAC	59.1656	AGAATGTAAATTAACCAGTTACTTACTTTAT	58.529	CCTGGCGATACCGTCTGG	62.4252	597
UAG_NONCODING_OTHER	1786302	TRUE	0.7	G	A	aroH	ppsR	LOW	*278	['rec17']	c*a*ccaagatcctcgatatcatgggccttagtcgccgaatgtactaGagaactagtgcattagcttatttttttgttatcatgctaaccac	GCCTTAGTCGCCGAATGTACTAG	63.1736	GCCTTAGTCGCCGAATGTACTAA	62.8329	GGTGGATCTGACTTTCGGTAGT	61.9709	693
UAG_NONCODING_OTHER	460466	TRUE	0.828	G	A	ybbO	lon	LOW	*785	['rec7']	a*g*cctgccagccctgtttttattagtgcattttgcgcgaggtcaCtattttgcagtcacaacctgcataccagacggttcattttgcagc	GCATTTTGCGCGAGGTCAC	63.443	GCATTTTGCGCGAGGTCAT	62.5523	CAGATTGAACGTAATGCACTGAAAAAA	61.8845	846
