# Supplementary material for: Optimizing complex phenotypes through model-guided multiplex genome engineering
Source: Genome Biol. 2017 May 25;18:100. doi: 10.1186/s13059-017-1217-z (PMC5445303; doi:10.1186/s13059-017-1217-z)
Supplement: Supplementary file 7 — List of top six mutations used to create C321.DA.opt. (XLSX 36 kb) [file 13059_2017_1217_MOESM7_ESM.xlsx]

## Sheet: S06_new.csv
position	allele_c321	allele_fixed	is_de_novo	gene	effect	oligo_seq	primer_fwd_c321	primer_fwd_fixed	primer_reverse	target_amplicon_size
49765	T	C	0	folA promoter	promoter -35 box	T*A*AAAAAAATTGTCGCCACTATACGTAAAGCGTAAACCGTCGTCGACTGGTGCGAGGATGATGTTGAGGAAAATTTTATATTCTGCTGGC	GTAAAGCGTAAACCGTCGTCA	GTAAAGCGTAAACCGTCGTCG	TGAAAGTGTTTTATGGCGATGCC	690
3990077	C	T	1	cyaA	Pro301Leu	T*C*GCCGTCAGGTATTCAGTAACACGCTCCAGCATCATGCAGTATAGATCGAGACCAAACGATACAATCTCGCCGTCGTGCAAACGCTGTT	AGATTGTATCGTTTGGTCTCGATCC	AGATTGTATCGTTTGGTCTCGATCT	CGCGGTTATACAGATACCAACC	509
672170	A	C	0	leuS	Val613Phe	A*A*GGCCGTATCGTGAAAGCGAAAGATGCGGCAGGCCATGAACTGGTTTATACCGGCATGAGCAAAATGTCCAAGTCGAAGAACAACGGTA	ACATTTTGCTCATGCCGGTATAAAA	ACATTTTGCTCATGCCGGTATAAAC	TGGTATTGAACACGCCATTATGC	252
200214	T	C	0	bamA	Pro763Ser	C*A*TCCATTGTAATGCGATACCCGCAGACATACGGATATTGCTTGGATCACTATAGTCCGGATATCCAGAATATTGGCTGGAATCCCAGTT	GCAGACATACGGATATTGCTTGA	GCAGACATACGGATATTGCTTGG	CGCGAAAGACCTGTGTAAATCG	202
1263523	C	T	0	hemA	Leu196Pro	T*A*ATCATCTTCTGTACTTTGTGTTCGCGCAGATGACGCGCCACCAGCTCGATAGTTTCGCCCGCGCCTACCAGCAACACTGTGACCGTAG	GCAGATGACGCGCCACCG	GCAGATGACGCGCCACCA	AAATCTTTCTCTGTCGCGAAAC	157
4102449	G	A	0	cpxA	Trp184Arg	T*G*ATTGTCACCATGTTGGTCAGTACGCCGCTGCTGTTGTGGTTGGCCTGGAGTCTGGCAAAACCGGCGCGTAAGCTGAAAAACG	CCGGTTTTGCCAGACTCCG	CCGGTTTTGCCAGACTCCA	AGCAGTTCTCAATCCGATTTCATTAAC	94
