# Supplementary material for: Optimizing complex phenotypes through model-guided multiplex genome engineering
Source: Genome Biol. 2017 May 25;18:100. doi: 10.1186/s13059-017-1217-z (PMC5445303; doi:10.1186/s13059-017-1217-z)
Supplement: Supplementary file 8 — List of additional mutations in C321.DA.opt. (XLSX 39 kb) [file 13059_2017_1217_MOESM8_ESM.xlsx]

## Sheet: S06_c321_da_fix_de_novo_mutatio
POSITION	REF	ALT	INFO_EFF_GENE	INFO_EFF_EFFECT	LB_22hr
71406	C	T	yabI	missense_variant	0.795
126403	T	C	aceF	missense_variant	0.771
563682	T	C	fimZ	missense_variant	0.788
1082711	C	T	efeB	missense_variant
1762746	C	T	rydB	intragenic_variant
2200465	T	C	yehI	missense_variant	0.786
3946007	T	A	hdfR	upstream_gene_variant	0.721
3948109	C	T		intergenic_region
3990775	C	T	cyaA	missense_variant	0.324
