# Supplementary material for: Optimizing complex phenotypes through model-guided multiplex genome engineering
Source: Genome Biol. 2017 May 25;18:100. doi: 10.1186/s13059-017-1217-z (PMC5445303; doi:10.1186/s13059-017-1217-z)
Supplement: Supplementary file 9 — Cost analysis. (XLSX 35 kb) [file 13059_2017_1217_MOESM9_ESM.xlsx]

## Sheet: Sheet1
	Price	Amount	Total
Oligo Synthesis	$0.29/nt; $3.50/PTO	127 oligos (90nt and 2 phosphorothioates per oligo)	4203.7
Whole Genome Sequencing | Covaris shearing	450	1 plate	450
Whole Genome Sequencing | Reagents	$15/genome	96 genomes	1440
Whole Genome Sequencing | Illumina	$25.10/genome	96 genomes on HiSeq 2500 PE150 (1 Lane)	2410
MASC-PCR Primers	$3 per primer	3 primers (fwd, rev, com) * ~60 primers	540
Cost per 96-well plate MASC-PCR	25	15	375
Total Price			9418.7
