# Supplementary material for: Optimizing complex phenotypes through model-guided multiplex genome engineering
Source: Genome Biol. 2017 May 25;18:100. doi: 10.1186/s13059-017-1217-z (PMC5445303; doi:10.1186/s13059-017-1217-z)
Supplement: Supplementary file 10 — Mutations from whole genome sequencing data for 90 clones from 50-cycle MAGE experiment. (XLSX 12780 kb) [file 13059_2017_1217_MOESM10_ESM.xlsx]

## Sheet: S09_EXP1_allele_table.csv
genomic_clone	lineage	time_point	actual_mage_cycle	POSITION	REF	ALT	AF	GT_TYPE	INFO_EFF_GENE	INFO_EFF_AA	INFO_EFF_EFFECT	INFO_EFF_CONTEXT	INFO_EFF_CLASS	INFO_EFF_CODING	signal_relative_to_C321	sum_signals	INFO_EFF_TR
05-1-CAGGTT	1	1	5	22	C		0	0							0	2
05-1-CAGGTT	1	1	5	335	C		0	0							0	1
05-1-CAGGTT	1	1	5	2873	A		0	0							0	0
05-1-CAGGTT	1	1	5	3653	A		0	0							0	4
05-1-CAGGTT	1	1	5	4461	T		0	0							0	1
05-1-CAGGTT	1	1	5	5229	A		0	0							0	1
05-1-CAGGTT	1	1	5	7117	C		0	0							0	1
05-1-CAGGTT	1	1	5	7922	CAA	CAAA	0.928571	2	yaaJ	p.Trp13fs/c.35dupT	frameshift_variant	ctt/ctTt		CODING	0	0	b0007
05-1-CAGGTT	1	1	5	8289	A		0	0							0	1
05-1-CAGGTT	1	1	5	9593	G		0	0							0	1
05-1-CAGGTT	1	1	5	10647	A	G	1	2	yaaW	p.Val237Ala/c.710T>C	missense_variant	gTc/gCc	MISSENSE	CODING	0	0	b0011
05-1-CAGGTT	1	1	5	11082	A		0	0							0	1
05-1-CAGGTT	1	1	5	11088	C		0	0							0	1
05-1-CAGGTT	1	1	5	12100	C		0	0							0	1
05-1-CAGGTT	1	1	5	12372	A		0	0							0	1
05-1-CAGGTT	1	1	5	12563	C		0	0							0	1
05-1-CAGGTT	1	1	5	13516	A		0	0							0	1
05-1-CAGGTT	1	1	5	14301	C	T	1	2	dnaJ	p.Ala45Val/c.134C>T	missense_variant	gCg/gTg	MISSENSE	CODING	0	4	b0015
05-1-CAGGTT	1	1	5	19282	G		0	0							0	1
05-1-CAGGTT	1	1	5	20582	A		0	0							0	1
05-1-CAGGTT	1	1	5	22124	G		0	0							0	1
05-1-CAGGTT	1	1	5	23727	A		0	0							0	1
05-1-CAGGTT	1	1	5	25171	C		0	0							0	1
05-1-CAGGTT	1	1	5	28269	C	T	1	2		n.28269C>T	intergenic_region				0	0
05-1-CAGGTT	1	1	5	28419	C		0	0							0	1
05-1-CAGGTT	1	1	5	30031	A		0	0							0	1
05-1-CAGGTT	1	1	5	30616	T	C	1	2	carA	p.Pro322Pro/c.966T>C	synonymous_variant	ccT/ccC	SILENT	CODING	0	1	b0032
05-1-CAGGTT	1	1	5	31309	C		0	0							0	1
05-1-CAGGTT	1	1	5	32690	A		0	0							0	0
05-1-CAGGTT	1	1	5	33464	T		0	0							0	1
05-1-CAGGTT	1	1	5	34079	C		0	0							0	1
05-1-CAGGTT	1	1	5	34818	CGGGGGC		0	0							0	1
05-1-CAGGTT	1	1	5	35373	G	C	1	2	caiE	c.-2C>G	upstream_gene_variant	2		CODING	0	0	b0035
05-1-CAGGTT	1	1	5	37903	C	T	1	2	caiB	p.Asp405Asn/c.1213G>A	missense_variant	Gac/Aac	MISSENSE	CODING	0	0	b0038
05-1-CAGGTT	1	1	5	39495	A		0	0							0	1
05-1-CAGGTT	1	1	5	42287	C		0	0							0	1
05-1-CAGGTT	1	1	5	47776	G	A	1	2	kefC	p.Ser3Asn/c.8G>A	missense_variant	aGc/aAc	MISSENSE	CODING	0	0	b0047
05-1-CAGGTT	1	1	5	49029	A		0	0							0	1
05-1-CAGGTT	1	1	5	49765	C	T	1	2		n.49765C>T	intergenic_region				0	0
05-1-CAGGTT	1	1	5	49831	T		0	0							0	1
05-1-CAGGTT	1	1	5	53597	A	G	0.985075	2	surA	p.Val369Ala/c.1106T>C	missense_variant	gTt/gCt	MISSENSE	CODING	0	8	b0053
05-1-CAGGTT	1	1	5	56180	A		0	0							0	1
05-1-CAGGTT	1	1	5	58887	T		0	0							0	2
05-1-CAGGTT	1	1	5	60048	A		0	0							0	1
05-1-CAGGTT	1	1	5	63061	C		0	0							0	2
05-1-CAGGTT	1	1	5	63253	T		0	0							0	0
05-1-CAGGTT	1	1	5	66447	T	C	1	2	araD	p.Glu35Gly/c.104A>G	missense_variant	gAg/gGg	MISSENSE	CODING	0	0	b0061
05-1-CAGGTT	1	1	5	66549	A		0	0							0	1
05-1-CAGGTT	1	1	5	66614	T	A	1	2		n.66614T>A	intergenic_region				0	0
05-1-CAGGTT	1	1	5	66626	C	T	1	2		n.66626C>T	intergenic_region				0	0
05-1-CAGGTT	1	1	5	66646	GAATG	ACATA	1	2		n.66646_66650delGAATGinsACATA	intergenic_region				0	22
05-1-CAGGTT	1	1	5	66733	A		0	0							0	33
05-1-CAGGTT	1	1	5	71406	C		0	0							0	0
05-1-CAGGTT	1	1	5	72115	G	A	1	2	yabI	p.Ter255Ter/c.765G>A	splice_region_variant+stop_retained_variant	taG/taA	SILENT	CODING	0	0	b0065
05-1-CAGGTT	1	1	5	72229	C	T	1	2	thiQ	p.Ter233Ter/c.699G>A	splice_region_variant+stop_retained_variant	taG/taA	SILENT	CODING	0	0	b0066
05-1-CAGGTT	1	1	5	73342	G		0	0							0	0
05-1-CAGGTT	1	1	5	74905	C		0	0							0	1
05-1-CAGGTT	1	1	5	75447	A	G	1	2	thiB	p.Cys12Arg/c.34T>C	missense_variant	Tgc/Cgc	MISSENSE	CODING	0	0	b0068
05-1-CAGGTT	1	1	5	76340	T		0	0							0	1
05-1-CAGGTT	1	1	5	76943	C		0	0							0	1
05-1-CAGGTT	1	1	5	77773	C		0	0							0	1
05-1-CAGGTT	1	1	5	79759	G	A	0.117647	1	leuC	p.Pro369Leu/c.1106C>T	missense_variant	cCa/cTa	MISSENSE	CODING	0	1	b0072
05-1-CAGGTT	1	1	5	80528	GCC		0	0							0	1
05-1-CAGGTT	1	1	5	80532	C		0	0							0	0
05-1-CAGGTT	1	1	5	82268	T		0	0							0	1
05-1-CAGGTT	1	1	5	85718	T		0	0							0	1
05-1-CAGGTT	1	1	5	93836	C		0	0							0	1
05-1-CAGGTT	1	1	5	96008	G	A	1	2	mraY	p.Val3Ile/c.7G>A	missense_variant	Gtt/Att	MISSENSE	CODING	0	0	b0087
05-1-CAGGTT	1	1	5	98149	C		0	0							0	1
05-1-CAGGTT	1	1	5	98853	C		0	0							0	0
05-1-CAGGTT	1	1	5	104352	A	G	1	2	ftsA	p.Glu124Gly/c.371A>G	missense_variant	gAg/gGg	MISSENSE	CODING	0	5	b0094
05-1-CAGGTT	1	1	5	104855	A		0	0							0	1
05-1-CAGGTT	1	1	5	107507	G		0	0							0	1
05-1-CAGGTT	1	1	5	111433	G	A	1	2	mutT	p.Ter130Ter/c.390G>A	splice_region_variant+stop_retained_variant	taG/taA	SILENT	CODING	0	0	b0099
05-1-CAGGTT	1	1	5	111927	G		0	0							0	1
05-1-CAGGTT	1	1	5	115661	T	C	1	2	hofC	p.Met22Val/c.64A>G	missense_variant	Atg/Gtg	MISSENSE	CODING	0	0	b0106
05-1-CAGGTT	1	1	5	116437	A		0	0							0	1
05-1-CAGGTT	1	1	5	117763	G		0	0							0	1
05-1-CAGGTT	1	1	5	117798	A	G	0.959184	2	nadC	p.Leu283Pro/c.848T>C	missense_variant	cTa/cCa	MISSENSE	CODING	0	9	b0109
05-1-CAGGTT	1	1	5	119436	C		0	0							0	1
05-1-CAGGTT	1	1	5	122856	G	A	1	2	pdhR	p.Ter255Ter/c.765G>A	splice_region_variant+stop_retained_variant	taG/taA	SILENT	CODING	0	0	b0113
05-1-CAGGTT	1	1	5	124897	T		0	0							0	0
05-1-CAGGTT	1	1	5	125227	T		0	0							0	1
05-1-CAGGTT	1	1	5	125273	G		0	0							0	0
05-1-CAGGTT	1	1	5	126403	T		0	0							0	0
05-1-CAGGTT	1	1	5	129768	C		0	0							0	1
05-1-CAGGTT	1	1	5	130378	A		0	0							0	1
05-1-CAGGTT	1	1	5	131093	A		0	0							0	2
05-1-CAGGTT	1	1	5	134740	A		0	0							0	1
05-1-CAGGTT	1	1	5	136422	A		0	0							0	1
05-1-CAGGTT	1	1	5	137687	T		0	0							0	1
05-1-CAGGTT	1	1	5	138009	G		0.0163934	0							0	1
05-1-CAGGTT	1	1	5	139656	C		0	0							0	0
05-1-CAGGTT	1	1	5	140366	G		0	0							0	1
05-1-CAGGTT	1	1	5	143347	T		0	0							0	1
05-1-CAGGTT	1	1	5	145063	A		0	0							0	0
05-1-CAGGTT	1	1	5	148258	C		0	0							0	1
05-1-CAGGTT	1	1	5	150947	T	C	1	2	yadC	p.Thr3Ala/c.7A>G	missense_variant	Act/Gct	MISSENSE	CODING	0	0	b0135
05-1-CAGGTT	1	1	5	151336	T		0	0							0	1
05-1-CAGGTT	1	1	5	151582	A		0	0							0	1
05-1-CAGGTT	1	1	5	151898	C		0.025974	0							0	1
05-1-CAGGTT	1	1	5	152036	C	T	1	2	yadL	p.Val66Ile/c.196G>A	missense_variant	Gta/Ata	MISSENSE	CODING	0	0	b0137
05-1-CAGGTT	1	1	5	155230	A		0	0							0	1
05-1-CAGGTT	1	1	5	155925	T		0	0							0	1
05-1-CAGGTT	1	1	5	155935	T	C	1	2	yadV	p.Lys89Lys/c.267A>G	synonymous_variant	aaA/aaG	SILENT	CODING	0	0	b0140
05-1-CAGGTT	1	1	5	156981	C		0	0							0	1
05-1-CAGGTT	1	1	5	157887	C		0	0							0	1
05-1-CAGGTT	1	1	5	160782	C	T	1	2	sfsA	p.Ter235Ter/c.705G>A	splice_region_variant+stop_retained_variant	taG/taA	SILENT	CODING	0	0	b0146
05-1-CAGGTT	1	1	5	162927	G	A	1	2	hrpB	p.Ala275Thr/c.823G>A	missense_variant	Gct/Act	MISSENSE	CODING	0	0	b0148
05-1-CAGGTT	1	1	5	163553	A		0	0							0	0
05-1-CAGGTT	1	1	5	163607	T		0	0							0	1
05-1-CAGGTT	1	1	5	165072	C		0	0							0	1
05-1-CAGGTT	1	1	5	167023	A		0	0							0	1
05-1-CAGGTT	1	1	5	167743	C	T	1	2	fhuA	p.Thr87Ile/c.260C>T	missense_variant	aCc/aTc	MISSENSE	CODING	0	0	b0150
05-1-CAGGTT	1	1	5	168881	C		0	0							0	1
05-1-CAGGTT	1	1	5	169645	A	G	1	2	fhuA	p.Tyr721Cys/c.2162A>G	missense_variant	tAc/tGc	MISSENSE	CODING	0	0	b0150
05-1-CAGGTT	1	1	5	170351	C		0.0185185	0							0	1
05-1-CAGGTT	1	1	5	172264	TGGGGGC		0	0							0	1
05-1-CAGGTT	1	1	5	173485	C		0	0							0	1
05-1-CAGGTT	1	1	5	174797	A		0	0							0	1
05-1-CAGGTT	1	1	5	175140	C		0	0							0	1
05-1-CAGGTT	1	1	5	177004	A		0	0							0	0
05-1-CAGGTT	1	1	5	177662	C	T	0.967742	2	btuF	p.Ter267Ter/c.801G>A	splice_region_variant+stop_retained_variant	taG/taA	SILENT	CODING	0	0	b0158
05-1-CAGGTT	1	1	5	178144	C		0	0							0	1
05-1-CAGGTT	1	1	5	178262	C		0	0							0	1
05-1-CAGGTT	1	1	5	180600	A		0	0							0	1
05-1-CAGGTT	1	1	5	183123	C		0	0							0	0
05-1-CAGGTT	1	1	5	183215	C	T	1	2	cdaR	p.Gly251Gly/c.753C>T	synonymous_variant	ggC/ggT	SILENT	CODING	0	0	b0162
05-1-CAGGTT	1	1	5	183606	GAT	GT	1	2	cdaR	p.Asp382fs/c.1145delA	frameshift_variant	gat/		CODING	0	5	b0162
05-1-CAGGTT	1	1	5	183620	G	A	1	2	cdaR	p.Ter386Ter/c.1158G>A	splice_region_variant+stop_retained_variant	taG/taA	SILENT	CODING	0	0	b0162
05-1-CAGGTT	1	1	5	184257	C	T	1	2	yaeI	p.Ter271Ter/c.813G>A	splice_region_variant+stop_retained_variant	taG/taA	SILENT	CODING	0	0	b0164
05-1-CAGGTT	1	1	5	188744	T		0	0							0	1
05-1-CAGGTT	1	1	5	191352	G		0	0							0	1
05-1-CAGGTT	1	1	5	193442	CAAAAAC		0	0							0	1
05-1-CAGGTT	1	1	5	194407	C		0	0							0	1
05-1-CAGGTT	1	1	5	194498	A		0	0							0	1
05-1-CAGGTT	1	1	5	197574	T		0	0							0	1
05-1-CAGGTT	1	1	5	198892	T		0	0							0	1
05-1-CAGGTT	1	1	5	200214	C	T	0.991228	2	bamA	p.Pro763Ser/c.2287C>T	missense_variant	Cca/Tca	MISSENSE	CODING	0	9	b0177
05-1-CAGGTT	1	1	5	208907	C		0	0							0	2
05-1-CAGGTT	1	1	5	219364	T	C	1	2	tsaA	p.Pro77Pro/c.231A>G	synonymous_variant	ccA/ccG	SILENT	CODING	0	0	b0195
05-1-CAGGTT	1	1	5	220239	C	T	1	2	metQ	p.Leu230Leu/c.690G>A	synonymous_variant	ctG/ctA	SILENT	CODING	0	3	b0197
05-1-CAGGTT	1	1	5	224667	C		0	0							0	1
05-1-CAGGTT	1	1	5	226022	G		0	0							0	2
05-1-CAGGTT	1	1	5	226415	T		0	0							0	0
05-1-CAGGTT	1	1	5	226417	G		0	0							0	0
05-1-CAGGTT	1	1	5	226770	T		0	0							0	0
05-1-CAGGTT	1	1	5	227004	A		0	0							0	0
05-1-CAGGTT	1	1	5	227192	A	G	1	2	rrlH	n.227192A>G	intragenic_variant			NON_CODING	0	5
05-1-CAGGTT	1	1	5	228563	C		0	0							0	0
05-1-CAGGTT	1	1	5	228767	C		0	0							0	2
05-1-CAGGTT	1	1	5	229412	C		0	0							0	1
05-1-CAGGTT	1	1	5	231436	A		0	0							0	1
05-1-CAGGTT	1	1	5	232563	CGGGGGA		0	0							0	1
05-1-CAGGTT	1	1	5	232934	C		0	0							0	1
05-1-CAGGTT	1	1	5	232961	A		0	0							0	1
05-1-CAGGTT	1	1	5	236297	C		0	0							0	0
05-1-CAGGTT	1	1	5	237493	C		0	0							0	0
05-1-CAGGTT	1	1	5	238771	A		0	0							0	1
05-1-CAGGTT	1	1	5	239378	G	A	1	2	yafF	p.Ter91Ter/c.273G>A	splice_region_variant+stop_retained_variant	taG/taA	SILENT	CODING	0	0	b4503
05-1-CAGGTT	1	1	5	246373	C		0	0							0	0
05-1-CAGGTT	1	1	5	246379	CGA		0	0							0	1
05-1-CAGGTT	1	1	5	246393	GTTATGCGAA		0	0							0	1
05-1-CAGGTT	1	1	5	246408	T	C	1	2	dinJ	p.Asp32Gly/c.95A>G	missense_variant	gAc/gGc	MISSENSE	CODING	0	14	b0226
05-1-CAGGTT	1	1	5	246440	GTC		0	0							0	1
05-1-CAGGTT	1	1	5	247461	GGACGG	AGACG	1	2	yafL	p.Ter250delins???/c.750_*5delGGACGGinsAGACG	stop_lost+splice_region_variant+stop_retained_variant	tag/ta		CODING	0	0	b0227
05-1-CAGGTT	1	1	5	248840	CTT		0	0							0	1
05-1-CAGGTT	1	1	5	249715	A		0	0							0	1
05-1-CAGGTT	1	1	5	250243	A		0.025	0							0	1
05-1-CAGGTT	1	1	5	253084	A		0	0							0	1
05-1-CAGGTT	1	1	5	255659	A	G	1	2	pepD	p.Cys20Arg/c.58T>C	missense_variant	Tgt/Cgt	MISSENSE	CODING	0	0	b0237
05-1-CAGGTT	1	1	5	255797	G		0	0							0	1
05-1-CAGGTT	1	1	5	257718	T		0	0							0	1
05-1-CAGGTT	1	1	5	258186	C		0	0							0	1
05-1-CAGGTT	1	1	5	260483	G		0	0							0	0
05-1-CAGGTT	1	1	5	261787	G	A	1	2	proA	p.Arg354His/c.1061G>A	missense_variant	cGt/cAt	MISSENSE	CODING	0	0	b0243
05-1-CAGGTT	1	1	5	266157	G		0	0							0	1
05-1-CAGGTT	1	1	5	266454	C		0	0							0	1
05-1-CAGGTT	1	1	5	267484	A		0	0							0	1
05-1-CAGGTT	1	1	5	268922	A		0	0							0	1
05-1-CAGGTT	1	1	5	271825	A		0	0							0	1
05-1-CAGGTT	1	1	5	271931	AGGGGGC		0	0							0	1
05-1-CAGGTT	1	1	5	272112	A		0	0							0	1
05-1-CAGGTT	1	1	5	274859	C		0	0							0	1
05-1-CAGGTT	1	1	5	279248	C	T	1	2	insI1	p.Leu32Leu/c.94C>T	synonymous_variant	Cta/Tta	SILENT	CODING	0	0	b4708
05-1-CAGGTT	1	1	5	280883	CGG	CG	0.954545	2	yagA	p.Ala109fs/c.323delC	frameshift_variant	ccc/		CODING	0	0	b0267
05-1-CAGGTT	1	1	5	281296	A		0	0							0	2
05-1-CAGGTT	1	1	5	284093	C	T	1	2	yagF	p.Pro557Ser/c.1669C>T	missense_variant	Ccg/Tcg	MISSENSE	CODING	0	0	b0269
05-1-CAGGTT	1	1	5	284679	T		0	0							0	1
05-1-CAGGTT	1	1	5	287201	A	G	1	2	yagH	p.Met397Val/c.1189A>G	missense_variant	Atg/Gtg	MISSENSE	CODING	0	0	b0271
05-1-CAGGTT	1	1	5	288079	C		0	0							0	1
05-1-CAGGTT	1	1	5	288747	C		0	0							0	0
05-1-CAGGTT	1	1	5	289087	T		0	0							0	1
05-1-CAGGTT	1	1	5	293539	A		0	0							0	1
05-1-CAGGTT	1	1	5	294264	G		0	0							0	1
05-1-CAGGTT	1	1	5	296738	A		0	0							0	1
05-1-CAGGTT	1	1	5	296919	A		0	0							0	1
05-1-CAGGTT	1	1	5	297071	C		0	0							0	1
05-1-CAGGTT	1	1	5	301615	C		0	0							0	0
05-1-CAGGTT	1	1	5	305111	T		0	0							0	1
05-1-CAGGTT	1	1	5	308582	C	T	0.985714	2	ecpB	p.Ter223Ter/c.669G>A	splice_region_variant+stop_retained_variant	taG/taA	SILENT	CODING	0	0	b0292
05-1-CAGGTT	1	1	5	311177	C		0	0							0	1
05-1-CAGGTT	1	1	5	311413	C	T	1	2	ykgL	p.Gly26Gly/c.78C>T	synonymous_variant	ggC/ggT	SILENT	CODING	0	1	b0295
05-1-CAGGTT	1	1	5	312149	A		0	0							0	1
05-1-CAGGTT	1	1	5	313099	A		0	0							0	1
05-1-CAGGTT	1	1	5	313136	G		0	0							0	1
05-1-CAGGTT	1	1	5	314468	G	A	1	2	insE1	c.-47G>A	upstream_gene_variant	47		CODING	0	0	b0298
05-1-CAGGTT	1	1	5	315677	G	A	1	2	insF1	p.Ter289Ter/c.867G>A	splice_region_variant+stop_retained_variant	taG/taA	SILENT	CODING	0	0	b0299
05-1-CAGGTT	1	1	5	319044	T		0	0							0	0
05-1-CAGGTT	1	1	5	322579	C		0	0							0	64
05-1-CAGGTT	1	1	5	325644	T		0	0							0	1
05-1-CAGGTT	1	1	5	330325	A		0	0							0	1
05-1-CAGGTT	1	1	5	332874	G		0	0							0	0
05-1-CAGGTT	1	1	5	334419	A		0	0							0	8
05-1-CAGGTT	1	1	5	335156	C		0	0							0	1
05-1-CAGGTT	1	1	5	335194	C	T	1	2	yahE	p.Gln16*/c.46C>T	stop_gained	Caa/Taa	NONSENSE	CODING	0	1	b0319
05-1-CAGGTT	1	1	5	335636	C		0	0							0	1
05-1-CAGGTT	1	1	5	339110	A		0	0							0	1
05-1-CAGGTT	1	1	5	339117	A		0	0							0	1
05-1-CAGGTT	1	1	5	339184	C		0	0							0	1
05-1-CAGGTT	1	1	5	339203	G		0	0							0	1
05-1-CAGGTT	1	1	5	339210	G		0	0							0	1
05-1-CAGGTT	1	1	5	339313	G	A	1	2		n.339313G>A	intergenic_region				0	0
05-1-CAGGTT	1	1	5	340368	G		0	0							0	1
05-1-CAGGTT	1	1	5	340574	C		0	0							0	1
05-1-CAGGTT	1	1	5	343898	T	C	1	2	yahL	p.Tyr167His/c.499T>C	missense_variant	Tac/Cac	MISSENSE	CODING	0	0	b0326
05-1-CAGGTT	1	1	5	344215	G	A	1	2	yahL	p.Ter272Ter/c.816G>A	splice_region_variant+stop_retained_variant	taG/taA	SILENT	CODING	0	0	b0326
05-1-CAGGTT	1	1	5	344873	G	A	1	2	yahM	p.Ter82Ter/c.246G>A	splice_region_variant+stop_retained_variant	taG/taA	SILENT	CODING	0	0	b0327
05-1-CAGGTT	1	1	5	349071	T	C	1	2		n.349071T>C	intergenic_region				0	0
05-1-CAGGTT	1	1	5	352676	C		0	0							0	1
05-1-CAGGTT	1	1	5	352738	G		0	0							0	0
05-1-CAGGTT	1	1	5	353816	G	A	0.982759	2	prpE	p.Ter629Ter/c.1887G>A	splice_region_variant+stop_retained_variant	taG/taA	SILENT	CODING	0	0	b0335
05-1-CAGGTT	1	1	5	355452	C		0	0							0	1
05-1-CAGGTT	1	1	5	356095	C		0	0							0	1
05-1-CAGGTT	1	1	5	356815	C	T	1	2		n.356815C>T	intergenic_region				0	0
05-1-CAGGTT	1	1	5	356830	C	T	1	2		n.356830C>T	intergenic_region				0	0
05-1-CAGGTT	1	1	5	356850	CC	TA	1	2		n.356850_356851delCCinsTA	intergenic_region				0	0
05-1-CAGGTT	1	1	5	357015	C	T	1	2	cynR	p.Ter300Ter/c.900G>A	splice_region_variant+stop_retained_variant	taG/taA	SILENT	CODING	0	0	b0338
05-1-CAGGTT	1	1	5	358542	C		0	0							0	1
05-1-CAGGTT	1	1	5	365479	C		0	0							0	0
05-1-CAGGTT	1	1	5	369018	C		0	0							0	1
05-1-CAGGTT	1	1	5	369309	TGG		0	0							0	1
05-1-CAGGTT	1	1	5	369455	C		0	0							0	0
05-1-CAGGTT	1	1	5	369949	G		0	0							0	1
05-1-CAGGTT	1	1	5	370766	C	T	1	2	mhpC	p.Gln102*/c.304C>T	stop_gained	Caa/Taa	NONSENSE	CODING	0	1	b0349
05-1-CAGGTT	1	1	5	370776	TCG		0	0							0	1
05-1-CAGGTT	1	1	5	372190	A	G	0.981481	2	mhpF	p.Thr16Ala/c.46A>G	missense_variant	Acc/Gcc	MISSENSE	CODING	0	0	b0351
05-1-CAGGTT	1	1	5	374291	A	G	1	2		n.374291A>G	intergenic_region				0	0
05-1-CAGGTT	1	1	5	374299	G	A	1	2		n.374299G>A	intergenic_region				0	0
05-1-CAGGTT	1	1	5	374531	C	T	1	2		n.374531C>T	intergenic_region				0	0
05-1-CAGGTT	1	1	5	378830	C	T	0.984615	2	frmR	p.Ter92Ter/c.276G>A	splice_region_variant+stop_retained_variant	taG/taA	SILENT	CODING	0	0	b0357
05-1-CAGGTT	1	1	5	381803	G	A	1	2	insD1	p.Ter302Ter/c.906G>A	splice_region_variant+stop_retained_variant	taG/taA	SILENT	CODING	0	0	b0361
05-1-CAGGTT	1	1	5	382483	C	T	1	2	yaiP	p.Arg226Gln/c.677G>A	missense_variant	cGg/cAg	MISSENSE	CODING	0	0	b0363
05-1-CAGGTT	1	1	5	383283	C	T	1	2	yaiS	p.Ter186Ter/c.558G>A	splice_region_variant+stop_retained_variant	taG/taA	SILENT	CODING	0	0	b0364
05-1-CAGGTT	1	1	5	383634	C		0	0							0	1
05-1-CAGGTT	1	1	5	384194	C		0	0							0	0
05-1-CAGGTT	1	1	5	384931	C		0	0							0	1
05-1-CAGGTT	1	1	5	384961	A	G	1	2	tauA	p.Asp169Gly/c.506A>G	missense_variant	gAt/gGt	MISSENSE	CODING	0	0	b0365
05-1-CAGGTT	1	1	5	385724	A		0	0							0	1
05-1-CAGGTT	1	1	5	390963	C	T	1	2	insF1	p.Ter289Ter/c.867G>A	splice_region_variant+stop_retained_variant	taG/taA	SILENT	CODING	0	0	b0372
05-1-CAGGTT	1	1	5	393259	A		0	0							0	1
05-1-CAGGTT	1	1	5	396894	C		0	0							0	1
05-1-CAGGTT	1	1	5	400372	A		0	0							0	1
05-1-CAGGTT	1	1	5	400767	AGGGGGC	AGGGGC	1	2	iraP	p.Ala55fs/c.163delG	frameshift_variant	gcg/		CODING	0	0	b0382
05-1-CAGGTT	1	1	5	404183	A		0	0							0	0
05-1-CAGGTT	1	1	5	409101	G		0	0							0	1
05-1-CAGGTT	1	1	5	410521	C	T	1	2	araJ	p.Ter395Ter/c.1185G>A	splice_region_variant+stop_retained_variant	taG/taA	SILENT	CODING	0	0	b0396
05-1-CAGGTT	1	1	5	413440	C		0	0							0	1
05-1-CAGGTT	1	1	5	417519	C	T	0.142857	1	phoR	p.Pro136Leu/c.407C>T	missense_variant	cCg/cTg	MISSENSE	CODING	0	1	b0400
05-1-CAGGTT	1	1	5	419514	A		0	0							0	0
05-1-CAGGTT	1	1	5	422493	A		0	0							0	0
05-1-CAGGTT	1	1	5	424860	C		0	0							0	1
05-1-CAGGTT	1	1	5	425140	G		0	0							0	2
05-1-CAGGTT	1	1	5	426118	T		0	0							0	1
05-1-CAGGTT	1	1	5	428017	C		0	0							0	1
05-1-CAGGTT	1	1	5	428744	A		0	0							0	1
05-1-CAGGTT	1	1	5	428838	C		0	0							0	2
05-1-CAGGTT	1	1	5	428949	C		0	0							0	2
05-1-CAGGTT	1	1	5	432873	T		0	0							0	0
05-1-CAGGTT	1	1	5	433765	C		0	0							0	1
05-1-CAGGTT	1	1	5	436331	G	A	1	2	pgpA	p.Ter173Ter/c.519G>A	splice_region_variant+stop_retained_variant	taG/taA	SILENT	CODING	0	0	b0418
05-1-CAGGTT	1	1	5	442275	C	T	1	2	yajL	p.Ter197Ter/c.591G>A	splice_region_variant+stop_retained_variant	taG/taA	SILENT	CODING	0	0	b0424
05-1-CAGGTT	1	1	5	442436	C		0	0							0	1
05-1-CAGGTT	1	1	5	442828	C	T	1	2	yajL	p.Ser13Asn/c.38G>A	missense_variant	aGt/aAt	MISSENSE	CODING	0	0	b0424
05-1-CAGGTT	1	1	5	443865	C	T	1	2	yajQ	c.-42C>T	upstream_gene_variant	42		CODING	0	0	b0426
05-1-CAGGTT	1	1	5	444534	G		0	0							0	0
05-1-CAGGTT	1	1	5	445978	G		0	0							0	1
05-1-CAGGTT	1	1	5	449988	C	T	1	2	cyoA	p.Ala283Thr/c.847G>A	missense_variant	Gct/Act	MISSENSE	CODING	0	4	b0432
05-1-CAGGTT	1	1	5	456937	C		0	0							0	0
05-1-CAGGTT	1	1	5	460466	G	A	1	2	lon	p.Ter785Ter/c.2355G>A	splice_region_variant+stop_retained_variant	taG/taA	SILENT	CODING	0	0	b0439
05-1-CAGGTT	1	1	5	464168	C		0	0							0	1
05-1-CAGGTT	1	1	5	464917	AGG		0	0							0	1
05-1-CAGGTT	1	1	5	467734	A	G	1	2	ybaO	p.Glu43Gly/c.128A>G	missense_variant	gAg/gGg	MISSENSE	CODING	0	2	b0447
05-1-CAGGTT	1	1	5	467862	G		0	0							0	0
05-1-CAGGTT	1	1	5	468653	A	G	1	2	mdlA	p.Lys187Glu/c.559A>G	missense_variant	Aag/Gag	MISSENSE	CODING	0	13	b0448
05-1-CAGGTT	1	1	5	469867	G	A	1	2	mdlB	p.Ser3Asn/c.8G>A	missense_variant	aGt/aAt	MISSENSE	CODING	0	0	b0449
05-1-CAGGTT	1	1	5	470211	A		0	0							0	1
05-1-CAGGTT	1	1	5	470806	A		0	0							0	1
05-1-CAGGTT	1	1	5	471958	A		0	0							0	1
05-1-CAGGTT	1	1	5	472461	G		0	0							0	1
05-1-CAGGTT	1	1	5	474328	C		0	0							0	1
05-1-CAGGTT	1	1	5	474891	T	C	1	2	ybaY	p.Ser97Pro/c.289T>C	missense_variant	Tca/Cca	MISSENSE	CODING	0	26	b0453
05-1-CAGGTT	1	1	5	474901	G		0	0							0	0
05-1-CAGGTT	1	1	5	474902	CTT		0	0							0	7
05-1-CAGGTT	1	1	5	475671	TGGGGGC		0	0							0	1
05-1-CAGGTT	1	1	5	476211	A		0	0							0	0
05-1-CAGGTT	1	1	5	476249	G	A	1	2	ybaA	p.Ter118Ter/c.354G>A	splice_region_variant+stop_retained_variant	taG/taA	SILENT	CODING	0	0	b0456
05-1-CAGGTT	1	1	5	476659	T	C	1	2	ylaB	p.Thr395Ala/c.1183A>G	missense_variant	Act/Gct	MISSENSE	CODING	0	0	b0457
05-1-CAGGTT	1	1	5	477757	C	T	1	2	ylaB	p.Ala29Thr/c.85G>A	missense_variant	Gcc/Acc	MISSENSE	CODING	0	0	b0457
05-1-CAGGTT	1	1	5	479373	A		0	0							0	1
05-1-CAGGTT	1	1	5	479558	C	T	1	2	tomB	p.Ter125Ter/c.375G>A	splice_region_variant+stop_retained_variant	taG/taA	SILENT	CODING	0	0	b0461
05-1-CAGGTT	1	1	5	480922	C		0	0							0	1
05-1-CAGGTT	1	1	5	482010	G		0	0							0	1
05-1-CAGGTT	1	1	5	482934	C		0	0							0	1
05-1-CAGGTT	1	1	5	485865	T	C	1	2	mscK	p.Ser36Pro/c.106T>C	missense_variant	Tca/Cca	MISSENSE	CODING	0	0	b0465
05-1-CAGGTT	1	1	5	487425	G		0	0							0	1
05-1-CAGGTT	1	1	5	489509	C	T	1	2	priC	p.Ter176Ter/c.528G>A	splice_region_variant+stop_retained_variant	taG/taA	SILENT	CODING	0	0	b0467
05-1-CAGGTT	1	1	5	489833	C		0	0							0	1
05-1-CAGGTT	1	1	5	490224	C		0	0							0	0
05-1-CAGGTT	1	1	5	491000	T	C	1	2	apt	p.Val122Ala/c.365T>C	missense_variant	gTt/gCt	MISSENSE	CODING	0	0	b0469
05-1-CAGGTT	1	1	5	492802	C		0	0							0	1
05-1-CAGGTT	1	1	5	495942	C		0	0							0	1
05-1-CAGGTT	1	1	5	498238	C	T	1	2	aes	p.Ter320Ter/c.960G>A	splice_region_variant+stop_retained_variant	taG/taA	SILENT	CODING	0	0	b0476
05-1-CAGGTT	1	1	5	502657	T		0	0							0	1
05-1-CAGGTT	1	1	5	503064	A		0	0							0	0
05-1-CAGGTT	1	1	5	504356	A		0	0							0	1
05-1-CAGGTT	1	1	5	507843	C		0	0							0	1
05-1-CAGGTT	1	1	5	508458	C		0	0							0	0
05-1-CAGGTT	1	1	5	511296	G		0	0							0	1
05-1-CAGGTT	1	1	5	511999	TGGGGGC		0	0							0	13
05-1-CAGGTT	1	1	5	515032	C	T	1	2	qmcA	c.-35G>A	upstream_gene_variant	35		CODING	0	0	b0489
05-1-CAGGTT	1	1	5	516705	T		0	0							0	2
05-1-CAGGTT	1	1	5	516948	G		0	0							0	0
05-1-CAGGTT	1	1	5	517945	C	A	1	2	ybbO	p.Met143Ile/c.429G>T	missense_variant	atG/atT	MISSENSE	CODING	0	0	b0493
05-1-CAGGTT	1	1	5	521687	T	C	1	2	ybbP	p.Val683Ala/c.2048T>C	missense_variant	gTg/gCg	MISSENSE	CODING	0	0	b0496
05-1-CAGGTT	1	1	5	522354	A		0	0							0	0
05-1-CAGGTT	1	1	5	522813	G		0	0							0	1
05-1-CAGGTT	1	1	5	523138	G		0	0							0	1
05-1-CAGGTT	1	1	5	523382	C	T	0.982143	2	rhsD	p.Leu300Leu/c.898C>T	synonymous_variant	Ctg/Ttg	SILENT	CODING	0	0	b0497
05-1-CAGGTT	1	1	5	523727	G		0	0							0	1
05-1-CAGGTT	1	1	5	523991	A		0	0							0	1
05-1-CAGGTT	1	1	5	524319	C		0	0							0	1
05-1-CAGGTT	1	1	5	526142	T		0	0							0	1
05-1-CAGGTT	1	1	5	528170	C		0	0							0	1
05-1-CAGGTT	1	1	5	530090	C		0	0							0	2
05-1-CAGGTT	1	1	5	530207	C		0	0							0	1
05-1-CAGGTT	1	1	5	538575	C		0	0							0	1
05-1-CAGGTT	1	1	5	539739	C	T	1	2	ybbY	c.-50C>T	upstream_gene_variant	50		CODING	0	0	b0513
05-1-CAGGTT	1	1	5	541754	A		0	0							0	1
05-1-CAGGTT	1	1	5	541755	C		0	0							0	1
05-1-CAGGTT	1	1	5	543446	C		0	0							0	1
05-1-CAGGTT	1	1	5	543978	C	T	1	2	allC	p.Arg180His/c.539G>A	missense_variant	cGt/cAt	MISSENSE	CODING	0	0	b0516
05-1-CAGGTT	1	1	5	544685	C		0	0							0	0
05-1-CAGGTT	1	1	5	544702	CGGGGGT		0	0							0	1
05-1-CAGGTT	1	1	5	545110	C		0	0							0	0
05-1-CAGGTT	1	1	5	546041	A		0	0							0	1
05-1-CAGGTT	1	1	5	547346	G		0	0							0	1
05-1-CAGGTT	1	1	5	547694	A	G	1	2	ylbE	p.Glu38Glu/c.114A>G	synonymous_variant	gaA/gaG	SILENT	CODING	0	0	b4572
05-1-CAGGTT	1	1	5	547831	AGG	AGGG	0.888889	2	ylbE	p.Lys86fs/c.255dupG	frameshift_variant	aag/Gaag		CODING	0	0	b4572
05-1-CAGGTT	1	1	5	548928	C		0	0							0	1
05-1-CAGGTT	1	1	5	548976	C		0	0							0	1
05-1-CAGGTT	1	1	5	550555	G	A	1	2	ybcF	p.Ter298Ter/c.894G>A	splice_region_variant+stop_retained_variant	taG/taA	SILENT	CODING	0	0	b0521
05-1-CAGGTT	1	1	5	552391	A		0	0							0	1
05-1-CAGGTT	1	1	5	563682	T		0	0							0	0
05-1-CAGGTT	1	1	5	563967	A		0	0							0	2
05-1-CAGGTT	1	1	5	565396	C	G	0.541985	1	exoD	p.Met68Ile/c.204G>C	missense_variant	atG/atC	MISSENSE	CODING	0	0	b0539
05-1-CAGGTT	1	1	5	565428	T	C	0.546218	1	exoD	p.Asn58Asp/c.172A>G	missense_variant	Aat/Gat	MISSENSE	CODING	0	0	b0539
05-1-CAGGTT	1	1	5	565468	G	A	0.513274	1	exoD	p.Arg44Arg/c.132C>T	synonymous_variant	cgC/cgT	SILENT	CODING	0	0	b0539
05-1-CAGGTT	1	1	5	565500	C	T	0.485981	1	exoD	p.Asp34Asn/c.100G>A	missense_variant	Gat/Aat	MISSENSE	CODING	0	0	b0539
05-1-CAGGTT	1	1	5	565546	CGAT	TGAC	0.464646	1	exoD	p.LysSer17LysSer/c.51_54delATCGinsGTCA	synonymous_variant	aaatcg/aaGTCA		CODING	0	0	b0539
05-1-CAGGTT	1	1	5	565555	T	G	0.45614	1	exoD	p.Ala15Ala/c.45A>C	synonymous_variant	gcA/gcC	SILENT	CODING	0	0	b0539
05-1-CAGGTT	1	1	5	565579	T	C	0.456311	1	exoD	p.Lys7Lys/c.21A>G	synonymous_variant	aaA/aaG	SILENT	CODING	0	0	b0539
05-1-CAGGTT	1	1	5	567227	G	A	1	2	insF1	p.Ter289Ter/c.867G>A	splice_region_variant+stop_retained_variant	taG/taA	SILENT	CODING	0	0	b0541
05-1-CAGGTT	1	1	5	567756	A		0	0							0	1
05-1-CAGGTT	1	1	5	570667	G	A	1	2	ybcL	p.Ter184Ter/c.552G>A	splice_region_variant+stop_retained_variant	taG/taA	SILENT	CODING	0	0	b0545
05-1-CAGGTT	1	1	5	571677	C		0	0							0	1
05-1-CAGGTT	1	1	5	572995	TGGGGGC		0.0153846	0							0	1
05-1-CAGGTT	1	1	5	577791	G	A	1	2	rzpD	p.Ter154Ter/c.462G>A	splice_region_variant+stop_retained_variant	taG/taA	SILENT	CODING	0	0	b0556
05-1-CAGGTT	1	1	5	581369	TGG	TG	1	2	ybcY	c.*4delC	downstream_gene_variant	4		CODING	0	0	b0562
05-1-CAGGTT	1	1	5	581375	C	T	1	2	ybcY	p.???219???/c.655G>A	splice_region_variant+synonymous_variant	G/A	SILENT	CODING	0	0	b0562
05-1-CAGGTT	1	1	5	585503	T	C	1	2	envY	p.Asn210Ser/c.629A>G	missense_variant	aAc/aGc	MISSENSE	CODING	0	0	b0566
05-1-CAGGTT	1	1	5	586592	C		0	0							0	1
05-1-CAGGTT	1	1	5	588440	C		0	0							0	1
05-1-CAGGTT	1	1	5	594856	G		0	0							0	1
05-1-CAGGTT	1	1	5	597746	C		0	0							0	1
05-1-CAGGTT	1	1	5	599254	A		0	0							0	1
05-1-CAGGTT	1	1	5	602089	C		0	0							0	1
05-1-CAGGTT	1	1	5	603681	A		0	0							0	1
05-1-CAGGTT	1	1	5	604350	C		0	0							0	1
05-1-CAGGTT	1	1	5	605799	A		0	0							0	1
05-1-CAGGTT	1	1	5	607211	G	A	1	2	hokE	p.Ter51Ter/c.153G>A	splice_region_variant+stop_retained_variant	taG/taA	SILENT	CODING	0	0	b4415
05-1-CAGGTT	1	1	5	613880	T		0	0							0	1
05-1-CAGGTT	1	1	5	614526	T		0	0							0	1
05-1-CAGGTT	1	1	5	616921	G		0	0							0	0
05-1-CAGGTT	1	1	5	617251	T		0	0							0	0
05-1-CAGGTT	1	1	5	619067	T		0	0							0	1
05-1-CAGGTT	1	1	5	625962	A		0	0							0	1
05-1-CAGGTT	1	1	5	631035	T		0	0							0	17
05-1-CAGGTT	1	1	5	633181	T		0	0							0	1
05-1-CAGGTT	1	1	5	633969	GC	AT	1	2	ybdL	p.Ter387Ter/c.1161_*1delGCinsAT	splice_region_variant+stop_retained_variant	tag/taA		CODING	0	0	b0600
05-1-CAGGTT	1	1	5	639371	C		0	0							0	1
05-1-CAGGTT	1	1	5	639885	C		0	0							0	1
05-1-CAGGTT	1	1	5	640870	A		0	0							0	1
05-1-CAGGTT	1	1	5	646281	C		0	0							0	1
05-1-CAGGTT	1	1	5	648595	A	G	1	2	citF	p.Phe67Ser/c.200T>C	missense_variant	tTc/tCc	MISSENSE	CODING	0	0	b0615
05-1-CAGGTT	1	1	5	648871	A	G	1	2	citE	p.Gly281Gly/c.843T>C	synonymous_variant	ggT/ggC	SILENT	CODING	0	0	b0616
05-1-CAGGTT	1	1	5	649623	A		0	0							0	0
05-1-CAGGTT	1	1	5	659846	T		0	0							0	1
05-1-CAGGTT	1	1	5	661376	C	A	0.96875	2	lipB	p.Glu42Asp/c.126G>T	missense_variant	gaG/gaT	MISSENSE	CODING	0	10	b0630
05-1-CAGGTT	1	1	5	663325	C	T	1	2	rlpA	p.Ter363Ter/c.1089G>A	splice_region_variant+stop_retained_variant	taG/taA	SILENT	CODING	0	0	b0633
05-1-CAGGTT	1	1	5	666791	A	G	0.0705882	0	mrdA	p.Val217Ala/c.650T>C	missense_variant	gTg/gCg	MISSENSE	CODING	0	1	b0635
05-1-CAGGTT	1	1	5	667798	C		0	0							0	1
05-1-CAGGTT	1	1	5	671936	C		0	0							0	2
05-1-CAGGTT	1	1	5	672161	C		0	0							0	1
05-1-CAGGTT	1	1	5	672170	C	A	1	2	leuS	p.Val613Phe/c.1837G>T	missense_variant	Gtt/Ttt	MISSENSE	CODING	0	17	b0642
05-1-CAGGTT	1	1	5	674258	A		0	0							0	1
05-1-CAGGTT	1	1	5	674793	C	T	1	2	ybeQ	p.Ter326Ter/c.978G>A	splice_region_variant+stop_retained_variant	taG/taA	SILENT	CODING	0	0	b0644
05-1-CAGGTT	1	1	5	674823	CTG	CG	0.983607	2	ybeQ	p.Gln316fs/c.947delA	frameshift_variant	cag/		CODING	0	1	b0644
05-1-CAGGTT	1	1	5	675847	C		0	0							0	1
05-1-CAGGTT	1	1	5	676843	C		0	0							0	1
05-1-CAGGTT	1	1	5	677057	A		0.0576923	0							0	1
05-1-CAGGTT	1	1	5	677112	G	A	1	2	djlB	p.Ala159Thr/c.475G>A	missense_variant	Gcc/Acc	MISSENSE	CODING	0	0	b0646
05-1-CAGGTT	1	1	5	677804	C		0	0							0	1
05-1-CAGGTT	1	1	5	679097	G	A	1	2	ybeU	p.Gly123Arg/c.367G>A	missense_variant	Ggg/Agg	MISSENSE	CODING	0	17	b0648
05-1-CAGGTT	1	1	5	679429	C		0	0							0	1
05-1-CAGGTT	1	1	5	679775	C		0	0							0	4
05-1-CAGGTT	1	1	5	689547	C		0	0							0	1
05-1-CAGGTT	1	1	5	692124	G		0	0							0	1
05-1-CAGGTT	1	1	5	695499	G	A	1	2	ubiF	p.Ter392Ter/c.1176G>A	splice_region_variant+stop_retained_variant	taG/taA	SILENT	CODING	0	0	b0662
05-1-CAGGTT	1	1	5	695633	C		0	0							0	1
05-1-CAGGTT	1	1	5	702826	C		0	0							0	1
05-1-CAGGTT	1	1	5	704198	C		0	0							0	1
05-1-CAGGTT	1	1	5	708802	A		0	0							0	1
05-1-CAGGTT	1	1	5	710947	C		0.0363636	0							0	1
05-1-CAGGTT	1	1	5	711152	C		0	0							0	1
05-1-CAGGTT	1	1	5	714669	C		0	0							0	1
05-1-CAGGTT	1	1	5	715611	C	T	1	2	ybfG	p.Ter70Ter/c.210G>A	stop_retained_variant	taG/taA	SILENT	CODING	0	0	b0691
05-1-CAGGTT	1	1	5	722348	C		0	0							0	1
05-1-CAGGTT	1	1	5	723136	C		0	0							0	1
05-1-CAGGTT	1	1	5	733419	C		0	0							0	1
05-1-CAGGTT	1	1	5	733537	A		0	0							0	1
05-1-CAGGTT	1	1	5	737132	C		0	0							0	1
05-1-CAGGTT	1	1	5	738076	G	A	1	2	ybfD	p.Ter254Ter/c.762G>A	splice_region_variant+stop_retained_variant	taG/taA	SILENT	CODING	0	0	b0706
05-1-CAGGTT	1	1	5	738795	C		0	0							0	2
05-1-CAGGTT	1	1	5	745946	CTAG	TTAA	1	2	nei	p.HisTer263HisTer/c.789_792delCTAGinsTTAA	splice_region_variant+stop_retained_variant	cactag/caTTAA		CODING	0	0	b0714
05-1-CAGGTT	1	1	5	746841	C		0	0							0	1
05-1-CAGGTT	1	1	5	758892	C		0	0							0	1
05-1-CAGGTT	1	1	5	760676	C		0	0							0	1
05-1-CAGGTT	1	1	5	761579	C		0	0							0	1
05-1-CAGGTT	1	1	5	761962	G	A	1	2	sucB	p.Ter406Ter/c.1218G>A	splice_region_variant+stop_retained_variant	taG/taA	SILENT	CODING	0	0	b0727
05-1-CAGGTT	1	1	5	763009	A		0	0							0	1
05-1-CAGGTT	1	1	5	766316	C		0	0							0	1
05-1-CAGGTT	1	1	5	768631	C		0	0							0	1
05-1-CAGGTT	1	1	5	769294	CTT		0	0							0	1
05-1-CAGGTT	1	1	5	772288	T		0	0							0	1
05-1-CAGGTT	1	1	5	774343	G	A	1	2	ybgC	p.Ala123Ala/c.369G>A	synonymous_variant	gcG/gcA	SILENT	CODING	0	1	b0736
05-1-CAGGTT	1	1	5	775689	C		0	0							0	1
05-1-CAGGTT	1	1	5	778885	G		0	0							0	0
05-1-CAGGTT	1	1	5	778903	C		0	0							0	1
05-1-CAGGTT	1	1	5	781830	TGG		0	0							0	1
05-1-CAGGTT	1	1	5	781840	A		0	0							0	1
05-1-CAGGTT	1	1	5	782854	C		0	0							0	1
05-1-CAGGTT	1	1	5	784170	G		0	0							0	1
05-1-CAGGTT	1	1	5	787938	A		0	0							0	1
05-1-CAGGTT	1	1	5	788687	G	A	1	2	galK	p.Ile172Ile/c.516C>T	synonymous_variant	atC/atT	SILENT	CODING	0	0	b0757
05-1-CAGGTT	1	1	5	789905	A		0	0							0	1
05-1-CAGGTT	1	1	5	793939	A		0.0185185	0							0	1
05-1-CAGGTT	1	1	5	801196	C		0	0							0	1
05-1-CAGGTT	1	1	5	801547	C		0	0							0	1
05-1-CAGGTT	1	1	5	804429	G		0.0196078	0							0	1
05-1-CAGGTT	1	1	5	811444	C		0	0							0	0
05-1-CAGGTT	1	1	5	812170	G	A	1	2	bioD	p.Ter226Ter/c.678G>A	splice_region_variant+stop_retained_variant	taG/taA	SILENT	CODING	0	0	b0778
05-1-CAGGTT	1	1	5	813334	C		0	0							0	1
05-1-CAGGTT	1	1	5	815730	C		0	0							0	1
05-1-CAGGTT	1	1	5	818556	C		0	0							0	0
05-1-CAGGTT	1	1	5	818970	G	A	1	2	moaE	p.Ter151Ter/c.453G>A	splice_region_variant+stop_retained_variant	taG/taA	SILENT	CODING	0	0	b0785
05-1-CAGGTT	1	1	5	820729	G	A	1	2	ybhM	p.Ter238Ter/c.714G>A	splice_region_variant+stop_retained_variant	taG/taA	SILENT	CODING	0	0	b0787
05-1-CAGGTT	1	1	5	822103	C		0	0							0	1
05-1-CAGGTT	1	1	5	824321	ACTCGCATCC	ACTCACATCC	1	2	ybhR	p.Asp335fs/c.1002_1009delGGATGCGA	frameshift_variant	aaggatgcgagt/		CODING	0	1	b0792
05-1-CAGGTT	1	1	5	824333	CAAA		0	0							0	1
05-1-CAGGTT	1	1	5	825342	C	T	1	2	ybhS	p.Ter378Ter/c.1134G>A	splice_region_variant+stop_retained_variant	taG/taA	SILENT	CODING	0	0	b0793
05-1-CAGGTT	1	1	5	828177	C		0	0							0	1
05-1-CAGGTT	1	1	5	828646	C		0	0							0	1
05-1-CAGGTT	1	1	5	829195	C	T	1	2	ybiH	p.Ter224Ter/c.672G>A	splice_region_variant+stop_retained_variant	taG/taA	SILENT	CODING	0	0	b0796
05-1-CAGGTT	1	1	5	830242	G		0	0							0	1
05-1-CAGGTT	1	1	5	841114	C		0	0							0	0
05-1-CAGGTT	1	1	5	841427	G		0	0							0	0
05-1-CAGGTT	1	1	5	846573	G		0	0							0	1
05-1-CAGGTT	1	1	5	849583	C		0	0							0	2
05-1-CAGGTT	1	1	5	849612	T	C	1	2		n.849612T>C	intergenic_region				0	0
05-1-CAGGTT	1	1	5	852092	C	T	1	2	mntS	p.Ter43Ter/c.129G>A	splice_region_variant+stop_retained_variant	taG/taA	SILENT	CODING	0	0	b4705
05-1-CAGGTT	1	1	5	852658	G		0	0							0	1
05-1-CAGGTT	1	1	5	853988	G	A	1	2	ybiR	p.Ter373Ter/c.1119G>A	splice_region_variant+stop_retained_variant	taG/taA	SILENT	CODING	0	0	b0818
05-1-CAGGTT	1	1	5	854876	G		0	0							0	3
05-1-CAGGTT	1	1	5	855019	A	G	1	2		n.855019A>G	intergenic_region				0	0
05-1-CAGGTT	1	1	5	858453	A		0	0							0	1
05-1-CAGGTT	1	1	5	859861	A	G	1	2	ybiW	p.Tyr657His/c.1969T>C	missense_variant	Tat/Cat	MISSENSE	CODING	0	0	b0823
05-1-CAGGTT	1	1	5	862646	C		0	0							0	1
05-1-CAGGTT	1	1	5	864673	C		0	0							0	5
05-1-CAGGTT	1	1	5	865120	C		0	0							0	1
05-1-CAGGTT	1	1	5	872024	G	A	0.984615	2	gsiD	p.Ter304Ter/c.912G>A	splice_region_variant+stop_retained_variant	taG/taA	SILENT	CODING	0	0	b0832
05-1-CAGGTT	1	1	5	872861	A		0	0							0	1
05-1-CAGGTT	1	1	5	874550	G	A	1	2	yliE	p.Ter783Ter/c.2349G>A	splice_region_variant+stop_retained_variant	taG/taA	SILENT	CODING	0	0	b0833
05-1-CAGGTT	1	1	5	875450	A		0	0							0	1
05-1-CAGGTT	1	1	5	879080	G	A	1	2	yliI	p.Ter372Ter/c.1116G>A	splice_region_variant+stop_retained_variant	taG/taA	SILENT	CODING	0	0	b0837
05-1-CAGGTT	1	1	5	882269	C		0	0							0	1
05-1-CAGGTT	1	1	5	882676	G		0	0							0	1
05-1-CAGGTT	1	1	5	884629	C		0	0							0	0
05-1-CAGGTT	1	1	5	885767	C		0	0							0	1
05-1-CAGGTT	1	1	5	885801	C		0	0							0	1
05-1-CAGGTT	1	1	5	886035	C		0	0							0	1
05-1-CAGGTT	1	1	5	887182	G	A	1	2	ybjK	p.Ter179Ter/c.537G>A	splice_region_variant+stop_retained_variant	taG/taA	SILENT	CODING	0	0	b0846
05-1-CAGGTT	1	1	5	892092	G	A	1	2	rimK	p.Ter301Ter/c.903G>A	splice_region_variant+stop_retained_variant	taG/taA	SILENT	CODING	0	0	b0852
05-1-CAGGTT	1	1	5	893130	GCC		0	0							0	1
05-1-CAGGTT	1	1	5	896827	C		0	0							0	1
05-1-CAGGTT	1	1	5	899308	T		0	0							0	1
05-1-CAGGTT	1	1	5	901130	T		0	0							0	1
05-1-CAGGTT	1	1	5	904966	G	A	1	2	amiD	p.Ter277Ter/c.831G>A	splice_region_variant+stop_retained_variant	taG/taA	SILENT	CODING	0	0	b0867
05-1-CAGGTT	1	1	5	905743	T		0	0							0	1
05-1-CAGGTT	1	1	5	908250	C		0	0							0	1
05-1-CAGGTT	1	1	5	910060	G		0	0							0	1
05-1-CAGGTT	1	1	5	910355	A	G	1	2	hcr	c.*50T>C	downstream_gene_variant	50		CODING	0	0	b0872
05-1-CAGGTT	1	1	5	912161	A		0	0							0	1
05-1-CAGGTT	1	1	5	912572	G	A	1	2	hcp	p.Leu156Leu/c.466C>T	synonymous_variant	Ctg/Ttg	SILENT	CODING	0	0	b0873
05-1-CAGGTT	1	1	5	914381	A		0	0							0	1
05-1-CAGGTT	1	1	5	914953	T	C	1	2	aqpZ	p.Lys106Lys/c.318A>G	synonymous_variant	aaA/aaG	SILENT	CODING	0	0	b0875
05-1-CAGGTT	1	1	5	921027	A		0	0							0	1
05-1-CAGGTT	1	1	5	921589	C	T	1	2	cspD	p.Ter75Ter/c.225G>A	splice_region_variant+stop_retained_variant	taG/taA	SILENT	CODING	0	0	b0880
05-1-CAGGTT	1	1	5	923586	C		0	0							0	1
05-1-CAGGTT	1	1	5	926222	T		0	0							0	1
05-1-CAGGTT	1	1	5	926428	A	G	1	2	aat	p.Arg76Arg/c.228T>C	synonymous_variant	cgT/cgC	SILENT	CODING	0	0	b0885
05-1-CAGGTT	1	1	5	927271	A		0	0							0	0
05-1-CAGGTT	1	1	5	929688	C		0	0							0	1
05-1-CAGGTT	1	1	5	931247	C		0	0							0	1
05-1-CAGGTT	1	1	5	933118	A		0	0							0	1
05-1-CAGGTT	1	1	5	937206	G	A	0.962963	2	lolA	p.Ter204Ter/c.612G>A	splice_region_variant+stop_retained_variant	taG/taA	SILENT	CODING	0	0	b0891
05-1-CAGGTT	1	1	5	941161	T		0	0							0	1
05-1-CAGGTT	1	1	5	943382	C		0	0							0	1
05-1-CAGGTT	1	1	5	949271	G		0	0							0	1
05-1-CAGGTT	1	1	5	953240	T		0	0							0	1
05-1-CAGGTT	1	1	5	953976	A		0	0							0	0
05-1-CAGGTT	1	1	5	954169	A		0	0							0	1
05-1-CAGGTT	1	1	5	961360	T		0	0							0	0
05-1-CAGGTT	1	1	5	961965	C		0	0							0	1
05-1-CAGGTT	1	1	5	964299	C		0	0							0	1
05-1-CAGGTT	1	1	5	964307	C		0	0							0	0
05-1-CAGGTT	1	1	5	965807	G	A	0.981818	2	ycaI	p.Ter755Ter/c.2265G>A	splice_region_variant+stop_retained_variant	taG/taA	SILENT	CODING	0	0	b0913
05-1-CAGGTT	1	1	5	966341	A	G	1	2	msbA	p.Gln166Gln/c.498A>G	synonymous_variant	caA/caG	SILENT	CODING	0	7	b0914
05-1-CAGGTT	1	1	5	968575	G	A	1	2	lpxK	p.Ter329Ter/c.987G>A	splice_region_variant+stop_retained_variant	taG/taA	SILENT	CODING	0	0	b0915
05-1-CAGGTT	1	1	5	971280	A		0	0							0	0
05-1-CAGGTT	1	1	5	976838	C		0	0							0	1
05-1-CAGGTT	1	1	5	982439	G		0	0							0	1
05-1-CAGGTT	1	1	5	982519	C		0	0							0	1
05-1-CAGGTT	1	1	5	982846	G	A	1	2	ycbK	p.Ter183Ter/c.549G>A	splice_region_variant+stop_retained_variant	taG/taA	SILENT	CODING	0	0	b0926
05-1-CAGGTT	1	1	5	985894	A	G	1	2	ompF	p.Arg104Arg/c.312T>C	synonymous_variant	cgT/cgC	SILENT	CODING	0	0	b0929
05-1-CAGGTT	1	1	5	994883	C		0	0							0	1
05-1-CAGGTT	1	1	5	1005635	TGG	TG	0.96875	2	zapC	p.Gly155fs/c.464delG	frameshift_variant	ggc/		CODING	0	0	b0946
05-1-CAGGTT	1	1	5	1005714	C	T	0.979592	2	ycbX	p.Ter370Ter/c.1110G>A	splice_region_variant+stop_retained_variant	taG/taA	SILENT	CODING	0	0	b0947
05-1-CAGGTT	1	1	5	1007365	A		0	0							0	1
05-1-CAGGTT	1	1	5	1009236	C		0	0							0	1
05-1-CAGGTT	1	1	5	1011593	C		0	0							0	0
05-1-CAGGTT	1	1	5	1013492	A		0	0							0	1
05-1-CAGGTT	1	1	5	1015776	A		0	0							0	1
05-1-CAGGTT	1	1	5	1022456	C		0	0							0	1
05-1-CAGGTT	1	1	5	1025945	G		0	0							0	1
05-1-CAGGTT	1	1	5	1027128	C		0	0							0	1
05-1-CAGGTT	1	1	5	1028679	C		0	0							0	1
05-1-CAGGTT	1	1	5	1030278	C		0	0							0	1
05-1-CAGGTT	1	1	5	1031715	C		0	0							0	1
05-1-CAGGTT	1	1	5	1034804	G		0	0							0	1
05-1-CAGGTT	1	1	5	1036993	C		0	0							0	1
05-1-CAGGTT	1	1	5	1051881	C		0	0							0	0
05-1-CAGGTT	1	1	5	1054861	G		0	0							0	1
05-1-CAGGTT	1	1	5	1055430	G		0	0							0	1
05-1-CAGGTT	1	1	5	1058332	C		0	0							0	1
05-1-CAGGTT	1	1	5	1063439	A		0	0							0	0
05-1-CAGGTT	1	1	5	1065477	C		0	0							0	0
05-1-CAGGTT	1	1	5	1067477	G	A	1	2	ymdF	p.Ter58Ter/c.174G>A	splice_region_variant+stop_retained_variant	taG/taA	SILENT	CODING	0	0	b4518
05-1-CAGGTT	1	1	5	1067498	TGC	TC	1	2	ymdF	c.*22delG	downstream_gene_variant	22		CODING	0	0	b4518
05-1-CAGGTT	1	1	5	1067507	GTC	GC	1	2	ymdF	c.*31delT	downstream_gene_variant	31		CODING	0	0	b4518
05-1-CAGGTT	1	1	5	1071283	G	A	1	2	rutC	p.Leu34Leu/c.100C>T	synonymous_variant	Ctg/Ttg	SILENT	CODING	0	4	b1010
05-1-CAGGTT	1	1	5	1072396	G		0	0							0	1
05-1-CAGGTT	1	1	5	1072955	C	T	1	2	rutA	p.Ala94Thr/c.280G>A	missense_variant	Gcg/Acg	MISSENSE	CODING	0	0	b1012
05-1-CAGGTT	1	1	5	1074605	C		0	0							0	1
05-1-CAGGTT	1	1	5	1078512	T		0	0							0	1
05-1-CAGGTT	1	1	5	1078957	G		0	0							0	0
05-1-CAGGTT	1	1	5	1079125	C		0	0							0	4
05-1-CAGGTT	1	1	5	1080133	AGGGGGC		0	0							0	1
05-1-CAGGTT	1	1	5	1081283	A	G	1	2	efeU	p.Gly235Gly/c.705A>G	synonymous_variant	ggA/ggG	SILENT	CODING	0	0	b4490
05-1-CAGGTT	1	1	5	1082711	C		0	0							0	0
05-1-CAGGTT	1	1	5	1085230	A		0	0							0	1
05-1-CAGGTT	1	1	5	1088070	A		0	0							0	0
05-1-CAGGTT	1	1	5	1088793	T	C	1	2	pgaB	p.Glu96Glu/c.288A>G	synonymous_variant	gaA/gaG	SILENT	CODING	0	1	b1023
05-1-CAGGTT	1	1	5	1090174	C		0	0							0	1
05-1-CAGGTT	1	1	5	1091539	ATCTCTCTCT		0	0							0	1
05-1-CAGGTT	1	1	5	1093498	C	T	1	2	insF1	p.Ter289Ter/c.867G>A	splice_region_variant+stop_retained_variant	taG/taA	SILENT	CODING	0	0	b1026
05-1-CAGGTT	1	1	5	1096430	G		0	0							0	1
05-1-CAGGTT	1	1	5	1101444	T		0	0							0	1
05-1-CAGGTT	1	1	5	1102214	T		0	0							0	2
05-1-CAGGTT	1	1	5	1109330	C		0	0							0	0
05-1-CAGGTT	1	1	5	1109519	G		0	0							0	1
05-1-CAGGTT	1	1	5	1112452	G		0	0							0	1
05-1-CAGGTT	1	1	5	1117291	C		0	0							0	1
05-1-CAGGTT	1	1	5	1118530	C	T	1	2	yceO	p.Ter47Ter/c.141G>A	splice_region_variant+stop_retained_variant	taG/taA	SILENT	CODING	0	0	b1058
05-1-CAGGTT	1	1	5	1118586	G		0	0							0	1
05-1-CAGGTT	1	1	5	1118826	A		0	0							0	1
05-1-CAGGTT	1	1	5	1122418	TGG		0	0							0	1
05-1-CAGGTT	1	1	5	1124234	A	G	1	2	mdtH	p.Cys106Arg/c.316T>C	missense_variant	Tgc/Cgc	MISSENSE	CODING	0	0	b1065
05-1-CAGGTT	1	1	5	1128014	C	T	0.115385	1	murJ	p.Ala318Val/c.953C>T	missense_variant	gCg/gTg	MISSENSE	CODING	0	1	b1069
05-1-CAGGTT	1	1	5	1129530	A		0	0							0	0
05-1-CAGGTT	1	1	5	1130437	C		0	0							0	1
05-1-CAGGTT	1	1	5	1131030	A		0	0							0	1
05-1-CAGGTT	1	1	5	1138628	GTG		0	0							0	1
05-1-CAGGTT	1	1	5	1138649	C	T	0.973684	2	flgK	p.Thr350Met/c.1049C>T	missense_variant	aCg/aTg	MISSENSE	CODING	0	6	b1082
05-1-CAGGTT	1	1	5	1142761	G		0	0							0	1
05-1-CAGGTT	1	1	5	1143526	T		0	0							0	1
05-1-CAGGTT	1	1	5	1145234	C	T	1	2	yceF	p.Ter195Ter/c.585G>A	splice_region_variant+stop_retained_variant	taG/taA	SILENT	CODING	0	0	b1087
05-1-CAGGTT	1	1	5	1147914	G	A	1	2	plsX	p.Ter357Ter/c.1071G>A	splice_region_variant+stop_retained_variant	taG/taA	SILENT	CODING	0	0	b1090
05-1-CAGGTT	1	1	5	1148935	G	A	1	2	fabH	p.Ter318Ter/c.954G>A	splice_region_variant+stop_retained_variant	taG/taA	SILENT	CODING	0	0	b1091
05-1-CAGGTT	1	1	5	1152270	A	G	1	2	fabF	p.Asp370Gly/c.1109A>G	missense_variant	gAt/gGt	MISSENSE	CODING	0	7	b1095
05-1-CAGGTT	1	1	5	1153332	G	A	1	2	pabC	p.Ter270Ter/c.810G>A	splice_region_variant+stop_retained_variant	taG/taA	SILENT	CODING	0	0	b1096
05-1-CAGGTT	1	1	5	1153511	C		0	0							0	1
05-1-CAGGTT	1	1	5	1156766	T		0	0							0	1
05-1-CAGGTT	1	1	5	1160040	G		0	0							0	1
05-1-CAGGTT	1	1	5	1167570	CGG	CG	0.820513	2	ycfQ	p.Pro162fs/c.484delC	frameshift_variant	ccg/		CODING	0	2	b1111
05-1-CAGGTT	1	1	5	1177178	A	G	0.987805	2	lolE	p.Gln212Gln/c.636A>G	synonymous_variant	caA/caG	SILENT	CODING	0	9	b1118
05-1-CAGGTT	1	1	5	1180438	G		0	0							0	1
05-1-CAGGTT	1	1	5	1187765	A		0	0							0	1
05-1-CAGGTT	1	1	5	1188543	C		0	0							0	1
05-1-CAGGTT	1	1	5	1195282	C		0	0							0	1
05-1-CAGGTT	1	1	5	1197447	A		0	0							0	0
05-1-CAGGTT	1	1	5	1198629	C		0	0							0	1
05-1-CAGGTT	1	1	5	1200104	G	A	1	2	xisE	p.Ala51Val/c.152C>T	missense_variant	gCc/gTc	MISSENSE	CODING	0	5	b1141
05-1-CAGGTT	1	1	5	1202447	G	A	1	2	croE	p.Ter67Ter/c.201G>A	splice_region_variant+stop_retained_variant	taG/taA	SILENT	CODING	0	0	b1146
05-1-CAGGTT	1	1	5	1203383	G	A	0.971429	2	ymfM	p.Ter113Ter/c.339G>A	splice_region_variant+stop_retained_variant	taG/taA	SILENT	CODING	0	0	b1148
05-1-CAGGTT	1	1	5	1204954	G	A	1	2	ymfR	p.Ter61Ter/c.183G>A	splice_region_variant+stop_retained_variant	taG/taA	SILENT	CODING	0	0	b1150
05-1-CAGGTT	1	1	5	1206608	G		0	0							0	1
05-1-CAGGTT	1	1	5	1207740	C	T	1	2	tfaP	p.Pro129Leu/c.386C>T	missense_variant	cCt/cTt	MISSENSE	CODING	0	0	b1155
05-1-CAGGTT	1	1	5	1207756	TCA	TA	1	2	tfaP	p.Gln135fs/c.403delC	frameshift_variant	cag/		CODING	0	0	b1155
05-1-CAGGTT	1	1	5	1210875	C	T	1	2	iraM	c.*28G>A	downstream_gene_variant	28		CODING	0	0	b1160
05-1-CAGGTT	1	1	5	1211456	A	G	1	2		n.1211456A>G	intergenic_region				0	0
05-1-CAGGTT	1	1	5	1211926	C	T	1	2	ycgX	p.Ter135Ter/c.405G>A	splice_region_variant+stop_retained_variant	taG/taA	SILENT	CODING	0	0	b1161
05-1-CAGGTT	1	1	5	1216217	TAGA	TA	1	2	ymgC	p.Ter83fs/c.249_*1delGA	frameshift_variant+stop_lost+splice_region_variant	tag/		CODING	0	0	b1167
05-1-CAGGTT	1	1	5	1216817	C		0	0							0	0
05-1-CAGGTT	1	1	5	1217220	A		0	0							0	1
05-1-CAGGTT	1	1	5	1219412	A		0	0							0	1
05-1-CAGGTT	1	1	5	1224705	T		0	0							0	1
05-1-CAGGTT	1	1	5	1227947	A	G	1	2	ycgM	p.Thr216Ala/c.646A>G	missense_variant	Act/Gct	MISSENSE	CODING	0	0	b1180
05-1-CAGGTT	1	1	5	1230073	A		0	0							0	1
05-1-CAGGTT	1	1	5	1232370	C		0	0							0	1
05-1-CAGGTT	1	1	5	1233823	G		0	0							0	1
05-1-CAGGTT	1	1	5	1238584	C		0	0							0	1
05-1-CAGGTT	1	1	5	1243065	A		0	0							0	1
05-1-CAGGTT	1	1	5	1243295	G		0	0							0	1
05-1-CAGGTT	1	1	5	1244823	G	A	1	2	ycgY	p.Ter147Ter/c.441G>A	splice_region_variant+stop_retained_variant	taG/taA	SILENT	CODING	0	0	b1196
05-1-CAGGTT	1	1	5	1249000	C		0	0							0	1
05-1-CAGGTT	1	1	5	1249847	GCCCCCG	GCCCCCCG	1	2	dhaK	p.Ala72fs/c.209_210insG	frameshift_variant	tcg/tcGg		CODING	0	0	b1200
05-1-CAGGTT	1	1	5	1250451	A		0	0							0	1
05-1-CAGGTT	1	1	5	1251261	G	A	1	2	dhaR	p.Ala325Thr/c.973G>A	missense_variant	Gct/Act	MISSENSE	CODING	0	0	b1201
05-1-CAGGTT	1	1	5	1257788	GCC		0	0							0	1
05-1-CAGGTT	1	1	5	1259729	ACT		0	0							0	1
05-1-CAGGTT	1	1	5	1259751	A	G	1	2	dauA	p.Ile92Ile/c.276T>C	synonymous_variant	atT/atC	SILENT	CODING	0	1	b1206
05-1-CAGGTT	1	1	5	1259752	A		0	0							0	1
05-1-CAGGTT	1	1	5	1261683	C		0	0							0	1
05-1-CAGGTT	1	1	5	1262856	C		0	0							0	1
05-1-CAGGTT	1	1	5	1263523	T	C	0.96	2	hemA	p.Leu196Pro/c.587T>C	missense_variant	cTg/cCg	MISSENSE	CODING	0	72	b1210
05-1-CAGGTT	1	1	5	1264193	G	A	1	2	hemA	p.Ter419Ter/c.1257G>A	splice_region_variant+stop_retained_variant	taG/taA	SILENT	CODING	0	0	b1210
05-1-CAGGTT	1	1	5	1268240	T		0	0							0	0
05-1-CAGGTT	1	1	5	1270678	G	A	1	2	chaA	p.Thr132Ile/c.395C>T	missense_variant	aCc/aTc	MISSENSE	CODING	0	5	b1216
05-1-CAGGTT	1	1	5	1271044	GTTTTTA		0	0							0	1
05-1-CAGGTT	1	1	5	1274173	C		0	0							0	1
05-1-CAGGTT	1	1	5	1274310	AGG		0	0							0	1
05-1-CAGGTT	1	1	5	1275038	T	C	1	2	narL	p.Glu5Glu/c.15A>G	synonymous_variant	gaA/gaG	SILENT	CODING	0	0	b1221
05-1-CAGGTT	1	1	5	1275787	CGC		0	0							0	0
05-1-CAGGTT	1	1	5	1276732	A		0	0							0	1
05-1-CAGGTT	1	1	5	1277273	C		0	0							0	1
05-1-CAGGTT	1	1	5	1278440	A		0	0							0	1
05-1-CAGGTT	1	1	5	1281897	A		0	0							0	1
05-1-CAGGTT	1	1	5	1284938	G		0	0							0	0
05-1-CAGGTT	1	1	5	1285383	C		0	0							0	1
05-1-CAGGTT	1	1	5	1286016	AAGT	GAGC	1	2		n.1286016_1286019delAAGTinsGAGC	intergenic_region				0	0
05-1-CAGGTT	1	1	5	1286028	GG	AA	1	2		n.1286028_1286029delGGinsAA	intergenic_region				0	0
05-1-CAGGTT	1	1	5	1286054	T	A	1	2		n.1286054T>A	intergenic_region				0	0
05-1-CAGGTT	1	1	5	1286069	G		0	0							0	2
05-1-CAGGTT	1	1	5	1286082	T	C	1	2		n.1286082T>C	intergenic_region				0	2
05-1-CAGGTT	1	1	5	1286093	CGGGG		0	0							0	2
05-1-CAGGTT	1	1	5	1286188	A	G	0.391304	1		n.1286188A>G	intergenic_region				0	2
05-1-CAGGTT	1	1	5	1286197	C		0	0							0	0
05-1-CAGGTT	1	1	5	1286206	A		0	0							0	0
05-1-CAGGTT	1	1	5	1286207	G	A	1	2		n.1286207G>A	intergenic_region				0	0
05-1-CAGGTT	1	1	5	1286247	G		0.0571429	0							0	0
05-1-CAGGTT	1	1	5	1286260	CTTGAG		0.0163934	0							0	1
05-1-CAGGTT	1	1	5	1286366	G		0	0							0	0
05-1-CAGGTT	1	1	5	1286375	T	C	1	2	tpr	p.Thr9Ala/c.25A>G	missense_variant	Act/Gct	MISSENSE	CODING	0	0	b1229
05-1-CAGGTT	1	1	5	1286384	GG	AA	1	2	tpr	p.AspGln5*/c.15_16delCCinsTT	stop_gained	gaccaa/gaTTaa		CODING	0	0	b1229
05-1-CAGGTT	1	1	5	1286404	C		0	0							0	2
05-1-CAGGTT	1	1	5	1286407	C		0	0							0	0
05-1-CAGGTT	1	1	5	1286425	A	G	1	2	tpr	c.-26T>C	upstream_gene_variant	26		CODING	0	7	b1229
05-1-CAGGTT	1	1	5	1286438	TTGGGA	CTTGAG	1	2	tpr	c.-44_-39delTCCCAAinsCTCAAG	upstream_gene_variant	39		CODING	0	8	b1229
05-1-CAGGTT	1	1	5	1296333	A		0	0							0	1
05-1-CAGGTT	1	1	5	1298218	C		0	0							0	1
05-1-CAGGTT	1	1	5	1302252	A		0	0							0	1
05-1-CAGGTT	1	1	5	1307040	C	T	1	2	kch	p.Ter418Ter/c.1254G>A	splice_region_variant+stop_retained_variant	taG/taA	SILENT	CODING	0	0	b1250
05-1-CAGGTT	1	1	5	1307522	T		0	0							0	1
05-1-CAGGTT	1	1	5	1320706	G		0	0							0	1
05-1-CAGGTT	1	1	5	1326146	G		0	0							0	11
05-1-CAGGTT	1	1	5	1327905	G		0	0							0	1
05-1-CAGGTT	1	1	5	1331067	G		0	0							0	1
05-1-CAGGTT	1	1	5	1336553	T		0	0							0	1
05-1-CAGGTT	1	1	5	1340248	G		0	0							0	1
05-1-CAGGTT	1	1	5	1342976	C		0	0							0	1
05-1-CAGGTT	1	1	5	1343222	C		0	0							0	1
05-1-CAGGTT	1	1	5	1344497	A		0	0							0	1
05-1-CAGGTT	1	1	5	1344971	C		0	0							0	1
05-1-CAGGTT	1	1	5	1346091	C		0	0							0	1
05-1-CAGGTT	1	1	5	1346562	G		0	0							0	1
05-1-CAGGTT	1	1	5	1347313	C		0	0							0	2
05-1-CAGGTT	1	1	5	1347981	C		0	0							0	1
05-1-CAGGTT	1	1	5	1348110	C		0	0							0	1
05-1-CAGGTT	1	1	5	1351897	G		0	0							0	1
05-1-CAGGTT	1	1	5	1352529	C	T	1	2	sapC	p.Ser5Asn/c.14G>A	missense_variant	aGc/aAc	MISSENSE	CODING	0	0	b1292
05-1-CAGGTT	1	1	5	1360161	C		0	0							0	0
05-1-CAGGTT	1	1	5	1360959	G		0.0555556	0							0	0
05-1-CAGGTT	1	1	5	1364959	C	T	0.985714	2	pspF	p.Ter326Ter/c.978G>A	splice_region_variant+stop_retained_variant	taG/taA	SILENT	CODING	0	0	b1303
05-1-CAGGTT	1	1	5	1378039	C		0	0							0	1
05-1-CAGGTT	1	1	5	1378831	G	A	1	2	ycjU	p.Ter220Ter/c.660G>A	splice_region_variant+stop_retained_variant	taG/taA	SILENT	CODING	0	0	b1317
05-1-CAGGTT	1	1	5	1379062	C		0	0							0	1
05-1-CAGGTT	1	1	5	1379344	C		0	0							0	1
05-1-CAGGTT	1	1	5	1379813	G	A	1	2	ycjV	p.Ter323Ter/c.969G>A	stop_retained_variant	taG/taA	SILENT	CODING	0	0	b4524
05-1-CAGGTT	1	1	5	1380034	G		0	0							0	1
05-1-CAGGTT	1	1	5	1387266	C	T	1	2	ycjG	p.Gln105*/c.313C>T	stop_gained	Caa/Taa	NONSENSE	CODING	0	2	b1325
05-1-CAGGTT	1	1	5	1387523	C	T	1	2	ycjG	p.Cys190Cys/c.570C>T	synonymous_variant	tgC/tgT	SILENT	CODING	0	0	b1325
05-1-CAGGTT	1	1	5	1387919	G	A	0.977778	2	mpaA	p.Pro235Leu/c.704C>T	missense_variant	cCt/cTt	MISSENSE	CODING	0	0	b1326
05-1-CAGGTT	1	1	5	1389227	C		0	0							0	1
05-1-CAGGTT	1	1	5	1389640	G		0.016129	0							0	1
05-1-CAGGTT	1	1	5	1390327	G		0	0							0	1
05-1-CAGGTT	1	1	5	1390441	G		0	0							0	1
05-1-CAGGTT	1	1	5	1390914	G	A	1	2	ycjZ	p.Ter300Ter/c.900G>A	splice_region_variant+stop_retained_variant	taG/taA	SILENT	CODING	0	0	b1328
05-1-CAGGTT	1	1	5	1396336	A		0	0							0	1
05-1-CAGGTT	1	1	5	1396793	A		0	0							0	1
05-1-CAGGTT	1	1	5	1398479	G		0	0							0	1
05-1-CAGGTT	1	1	5	1409310	A		0	0							0	0
05-1-CAGGTT	1	1	5	1409463	A		0	0							0	1
05-1-CAGGTT	1	1	5	1410024	C	T	1	2	intR	p.Ter412Ter/c.1236G>A	splice_region_variant+stop_retained_variant	taG/taA	SILENT	CODING	0	0	b1345
05-1-CAGGTT	1	1	5	1412083	T		0	0							0	0
05-1-CAGGTT	1	1	5	1412343	T		0	0							0	1
05-1-CAGGTT	1	1	5	1416410	G	A	1	2		n.1416410G>A	intergenic_region				0	0
05-1-CAGGTT	1	1	5	1416892	C		0	0							0	1
05-1-CAGGTT	1	1	5	1417183	G	A	1	2	sieB	p.Ter163Ter/c.489G>A	splice_region_variant+stop_retained_variant	taG/taA	SILENT	CODING	0	0	b1353
05-1-CAGGTT	1	1	5	1417368	G	A	1	2	ydaG	p.Ala38Val/c.113C>T	missense_variant	gCt/gTt	MISSENSE	CODING	0	0	b1355
05-1-CAGGTT	1	1	5	1418556	T		0	0							0	1
05-1-CAGGTT	1	1	5	1418648	T		0	0							0	0
05-1-CAGGTT	1	1	5	1421444	G		0	0							0	1
05-1-CAGGTT	1	1	5	1424004	G	A	1	2	ydaY	p.Ter117Ter/c.351G>A	stop_retained_variant	taG/taA	SILENT	CODING	0	0	b1366
05-1-CAGGTT	1	1	5	1424312	G	A	1	2		n.1424312G>A	intergenic_region				0	0
05-1-CAGGTT	1	1	5	1425198	A		0	0							0	0
05-1-CAGGTT	1	1	5	1427801	A		0	0							0	1
05-1-CAGGTT	1	1	5	1428372	A		0	0							0	1
05-1-CAGGTT	1	1	5	1429906	T	C	1	2	stfR	p.Val945Ala/c.2834T>C	missense_variant	gTg/gCg	MISSENSE	CODING	0	0	b1372
05-1-CAGGTT	1	1	5	1430297	G	A	1	2	stfR	p.Ala1075Ala/c.3225G>A	synonymous_variant	gcG/gcA	SILENT	CODING	0	0	b1372
05-1-CAGGTT	1	1	5	1431973	G		0	0							0	2
05-1-CAGGTT	1	1	5	1435883	G		0	0							0	1
05-1-CAGGTT	1	1	5	1439111	C		0	0							0	1
05-1-CAGGTT	1	1	5	1442835	G		0	0							0	1
05-1-CAGGTT	1	1	5	1443600	T		0	0							0	1
05-1-CAGGTT	1	1	5	1447721	A		0	0							0	0
05-1-CAGGTT	1	1	5	1448416	C	T	1	2	tynA	p.Ala320Thr/c.958G>A	missense_variant	Gca/Aca	MISSENSE	CODING	0	0	b1386
05-1-CAGGTT	1	1	5	1448996	A		0	0							0	0
05-1-CAGGTT	1	1	5	1452316	C		0	0							0	1
05-1-CAGGTT	1	1	5	1454346	T		0	0							0	1
05-1-CAGGTT	1	1	5	1456641	A	G	0.974359	2	paaG	p.Ala118Ala/c.354A>G	synonymous_variant	gcA/gcG	SILENT	CODING	0	0	b1394
05-1-CAGGTT	1	1	5	1457076	G	A	1	2	paaG	p.Ter263Ter/c.789G>A	splice_region_variant+stop_retained_variant	taG/taA	SILENT	CODING	0	0	b1394
05-1-CAGGTT	1	1	5	1457124	TGGGGGC		0.025641	0							0	0
05-1-CAGGTT	1	1	5	1458999	A		0	0							0	0
05-1-CAGGTT	1	1	5	1462513	G	A	1	2	paaY	p.Asp7Asn/c.19G>A	missense_variant	Gac/Aac	MISSENSE	CODING	0	0	b1400
05-1-CAGGTT	1	1	5	1463166	C		0	0							0	0
05-1-CAGGTT	1	1	5	1463168	T		0	0							0	0
05-1-CAGGTT	1	1	5	1463205	T		0	0							0	0
05-1-CAGGTT	1	1	5	1464492	C		0	0							0	1
05-1-CAGGTT	1	1	5	1465020	T	C	1	2	ydbA	p.Gly535Gly/c.1605T>C	synonymous_variant	ggT/ggC	SILENT	CODING	0	0	b4492
05-1-CAGGTT	1	1	5	1465945	C	T	1	2	insD1	p.Ter302Ter/c.906G>A	splice_region_variant+stop_retained_variant	taG/taA	SILENT	CODING	0	0	b1402
05-1-CAGGTT	1	1	5	1473008	C		0	0							0	1
05-1-CAGGTT	1	1	5	1478998	T		0	0							0	1
05-1-CAGGTT	1	1	5	1480465	G		0	0							0	1
05-1-CAGGTT	1	1	5	1481390	G		0	0							0	4
05-1-CAGGTT	1	1	5	1489183	A		0.0128205	0							0	2
05-1-CAGGTT	1	1	5	1489413	A	G	1	2	cybB	p.Lys163Arg/c.488A>G	missense_variant	aAg/aGg	MISSENSE	CODING	0	0	b1418
05-1-CAGGTT	1	1	5	1491243	A	G	1	2	trg	p.Glu250Glu/c.750A>G	synonymous_variant	gaA/gaG	SILENT	CODING	0	0	b1421
05-1-CAGGTT	1	1	5	1492568	C		0	0							0	1
05-1-CAGGTT	1	1	5	1492902	GCCCCCT		0	0							0	1
05-1-CAGGTT	1	1	5	1495332	A	G	1	2	opgD	p.Glu151Glu/c.453A>G	synonymous_variant	gaA/gaG	SILENT	CODING	0	0	b1424
05-1-CAGGTT	1	1	5	1496634	T		0	0							0	1
05-1-CAGGTT	1	1	5	1497678	C		0.0151515	0							0	1
05-1-CAGGTT	1	1	5	1499904	T		0	0							0	1
05-1-CAGGTT	1	1	5	1501149	G	A	1	2	ydcL	p.Ter223Ter/c.669G>A	splice_region_variant+stop_retained_variant	taG/taA	SILENT	CODING	0	0	b1431
05-1-CAGGTT	1	1	5	1503120	A		0	0							0	1
05-1-CAGGTT	1	1	5	1508132	T		0	0							0	1
05-1-CAGGTT	1	1	5	1511492	T		0	0							0	17
05-1-CAGGTT	1	1	5	1514605	T		0	0							0	1
05-1-CAGGTT	1	1	5	1521117	A		0	0							0	1
05-1-CAGGTT	1	1	5	1524391	C		0.0125	0							0	1
05-1-CAGGTT	1	1	5	1524778	C		0	0							0	1
05-1-CAGGTT	1	1	5	1525656	C		0	0							0	1
05-1-CAGGTT	1	1	5	1526114	T		0	0							0	1
05-1-CAGGTT	1	1	5	1526138	CTAC		0	0							0	1
05-1-CAGGTT	1	1	5	1526150	CTATCTT		0	0							0	1
05-1-CAGGTT	1	1	5	1526162	C		0	0							0	1
05-1-CAGGTT	1	1	5	1526581	A		0	0							0	1
05-1-CAGGTT	1	1	5	1527020	T		0	0							0	1
05-1-CAGGTT	1	1	5	1527368	GTCG		0	0							0	0
05-1-CAGGTT	1	1	5	1527962	G	A	1	2	ydcD	p.Arg6Lys/c.17G>A	missense_variant	aGa/aAa	MISSENSE	CODING	0	0	b1457
05-1-CAGGTT	1	1	5	1531069	C	T	1	2	pptA	c.-7C>T	upstream_gene_variant	7		CODING	0	0	b1461
05-1-CAGGTT	1	1	5	1536066	A		0	0							0	1
05-1-CAGGTT	1	1	5	1537789	A		0	0							0	1
05-1-CAGGTT	1	1	5	1539051	C		0	0							0	2
05-1-CAGGTT	1	1	5	1541478	C		0	0							0	1
05-1-CAGGTT	1	1	5	1542408	C	T	1	2	yddK	p.???444???/c.1331G>A	splice_region_variant+synonymous_variant	aG/aA	SILENT	CODING	0	0	b1471
05-1-CAGGTT	1	1	5	1546384	C	T	1	2	fdnG	p.Asp320Asp/c.960C>T	synonymous_variant	gaC/gaT	SILENT	CODING	0	0	b1474
05-1-CAGGTT	1	1	5	1549487	G		0	0							0	1
05-1-CAGGTT	1	1	5	1552447	A		0	0							0	1
05-1-CAGGTT	1	1	5	1555136	C	T	1	2	ddpF	p.Ter309Ter/c.927G>A	splice_region_variant+stop_retained_variant	taG/taA	SILENT	CODING	0	0	b1483
05-1-CAGGTT	1	1	5	1557022	T		0	0							0	1
05-1-CAGGTT	1	1	5	1557704	G	A	1	2	ddpC	p.Gly77Gly/c.231C>T	synonymous_variant	ggC/ggT	SILENT	CODING	0	0	b1485
05-1-CAGGTT	1	1	5	1560576	A		0	0							0	2
05-1-CAGGTT	1	1	5	1562662	C		0	0							0	1
05-1-CAGGTT	1	1	5	1562979	T		0	0							0	1
05-1-CAGGTT	1	1	5	1563782	C	T	1	2	dosC	p.Ter461Ter/c.1383G>A	splice_region_variant+stop_retained_variant	taG/taA	SILENT	CODING	0	0	b1490
05-1-CAGGTT	1	1	5	1565539	A		0	0							0	1
05-1-CAGGTT	1	1	5	1566543	C		0.0384615	0							0	1
05-1-CAGGTT	1	1	5	1568176	G		0	0							0	1
05-1-CAGGTT	1	1	5	1569356	G	T	1	2	gadB	p.Ile238Ile/c.714C>A	synonymous_variant	atC/atA	SILENT	CODING	0	0	b1493
05-1-CAGGTT	1	1	5	1569926	G	A	1	2	gadB	p.Asp48Asp/c.144C>T	synonymous_variant	gaC/gaT	SILENT	CODING	0	0	b1493
05-1-CAGGTT	1	1	5	1569941	G	A	1	2	gadB	p.Phe43Phe/c.129C>T	synonymous_variant	ttC/ttT	SILENT	CODING	0	0	b1493
05-1-CAGGTT	1	1	5	1573448	C		0	0							0	0
05-1-CAGGTT	1	1	5	1586501	A		0	0							0	1
05-1-CAGGTT	1	1	5	1590081	C		0	0							0	1
05-1-CAGGTT	1	1	5	1595754	G		0	0							0	1
05-1-CAGGTT	1	1	5	1596310	T		0	0							0	0
05-1-CAGGTT	1	1	5	1596641	C	T	1	2	lsrK	p.Ter531Ter/c.1593G>A	splice_region_variant+stop_retained_variant	taG/taA	SILENT	CODING	0	0	b1511
05-1-CAGGTT	1	1	5	1600104	G		0	0							0	0
05-1-CAGGTT	1	1	5	1600780	C	T	0.12	1	lsrA	p.Gln423*/c.1267C>T	stop_gained	Caa/Taa	NONSENSE	CODING	0	1	b1513
05-1-CAGGTT	1	1	5	1603015	G		0	0							0	1
05-1-CAGGTT	1	1	5	1604281	T		0	0							0	1
05-1-CAGGTT	1	1	5	1610148	G		0	0							0	1
05-1-CAGGTT	1	1	5	1612813	C		0	0							0	1
05-1-CAGGTT	1	1	5	1615325	C		0	0							0	1
05-1-CAGGTT	1	1	5	1616242	G	A	1	2	ydeA	p.Ter397Ter/c.1191G>A	splice_region_variant+stop_retained_variant	taG/taA	SILENT	CODING	0	0	b1528
05-1-CAGGTT	1	1	5	1617692	C		0	0							0	1
05-1-CAGGTT	1	1	5	1617981	G	A	1	2	marA	p.Ter128Ter/c.384G>A	splice_region_variant+stop_retained_variant	taG/taA	SILENT	CODING	0	0	b1531
05-1-CAGGTT	1	1	5	1618231	G	A	1	2	marB	p.Ter73Ter/c.219G>A	splice_region_variant+stop_retained_variant	taG/taA	SILENT	CODING	0	0	b1532
05-1-CAGGTT	1	1	5	1618338	G		0	0							0	1
05-1-CAGGTT	1	1	5	1618392	G		0	0							0	1
05-1-CAGGTT	1	1	5	1619566	G	A	0.471429	1	ydeE	p.Asp71Asn/c.211G>A	missense_variant	Gac/Aac	MISSENSE	CODING	0	17	b1534
05-1-CAGGTT	1	1	5	1620837	G		0	0							0	1
05-1-CAGGTT	1	1	5	1623498	G		0	0							0	1
05-1-CAGGTT	1	1	5	1624084	G		0	0							0	1
05-1-CAGGTT	1	1	5	1624849	C	T	1	2	dcp	p.Val186Ile/c.556G>A	missense_variant	Gtt/Att	MISSENSE	CODING	0	0	b1538
05-1-CAGGTT	1	1	5	1625649	T	C	1	2	ydfG	p.Leu37Leu/c.109T>C	synonymous_variant	Ttg/Ctg	SILENT	CODING	0	0	b1539
05-1-CAGGTT	1	1	5	1629010	A	G	1	2	ydfJ	c.*16T>C	downstream_gene_variant	16		CODING	0	0	b4600
05-1-CAGGTT	1	1	5	1629978	G		0	0							0	1
05-1-CAGGTT	1	1	5	1630678	T		0	0							0	2
05-1-CAGGTT	1	1	5	1630736	A		0	0							0	2
05-1-CAGGTT	1	1	5	1630759	G		0	0							0	1
05-1-CAGGTT	1	1	5	1631327	T		0	0							0	0
05-1-CAGGTT	1	1	5	1632334	C		0	0							0	0
05-1-CAGGTT	1	1	5	1632551	G		0	0							0	0
05-1-CAGGTT	1	1	5	1632564	T		0	0							0	0
05-1-CAGGTT	1	1	5	1633050	ATGCGCG		0	0							0	1
05-1-CAGGTT	1	1	5	1633869	C		0	0							0	0
05-1-CAGGTT	1	1	5	1634106	C		0	0							0	0
05-1-CAGGTT	1	1	5	1634717	C		0	0							0	1
05-1-CAGGTT	1	1	5	1635691	G	A	0.333333	1	gnsB	p.Thr39Ile/c.116C>T	missense_variant	aCc/aTc	MISSENSE	CODING	0	0	b1550
05-1-CAGGTT	1	1	5	1637054	C	T	0.979167	2	rzpQ	p.Ter166Ter/c.498G>A	splice_region_variant+stop_retained_variant	taG/taA	SILENT	CODING	0	0	b1553
05-1-CAGGTT	1	1	5	1638164	CTTTTTC		0	0							0	1
05-1-CAGGTT	1	1	5	1643131	C		0	0							0	1
05-1-CAGGTT	1	1	5	1644779	G		0	0							0	1
05-1-CAGGTT	1	1	5	1646341	C		0	0							0	1
05-1-CAGGTT	1	1	5	1647065	G	A	1	2	ydfC	p.Ter73Ter/c.219G>A	splice_region_variant+stop_retained_variant	taG/taA	SILENT	CODING	0	0	b1573
05-1-CAGGTT	1	1	5	1649561	G	A	1	2	insD1	p.Ter231Ter/c.693G>A	splice_region_variant+stop_retained_variant	taG/taA	SILENT	CODING	0	0	b1578
05-1-CAGGTT	1	1	5	1653081	T	C	1	2	rspA	p.Thr29Ala/c.85A>G	missense_variant	Acg/Gcg	MISSENSE	CODING	0	0	b1581
05-1-CAGGTT	1	1	5	1653371	C	T	1	2	ynfA	p.Ter109Ter/c.327G>A	splice_region_variant+stop_retained_variant	taG/taA	SILENT	CODING	0	0	b1582
05-1-CAGGTT	1	1	5	1653379	GCCCCCA		0	0							0	1
05-1-CAGGTT	1	1	5	1654572	T		0	0							0	2
05-1-CAGGTT	1	1	5	1654768	G	A	1	2	speG	p.Ter187Ter/c.561G>A	splice_region_variant+stop_retained_variant	taG/taA	SILENT	CODING	0	0	b1584
05-1-CAGGTT	1	1	5	1660383	G		0	0							0	1
05-1-CAGGTT	1	1	5	1662120	T	C	1	2	ynfH	p.Ile163Thr/c.488T>C	missense_variant	aTa/aCa	MISSENSE	CODING	0	4	b1590
05-1-CAGGTT	1	1	5	1663144	G	A	1	2	dmsD	p.Ter205Ter/c.615G>A	splice_region_variant+stop_retained_variant	taG/taA	SILENT	CODING	0	0	b1591
05-1-CAGGTT	1	1	5	1663578	T		0	0							0	1
05-1-CAGGTT	1	1	5	1665450	T		0	0							0	1
05-1-CAGGTT	1	1	5	1668605	G	A	1	2	ynfM	p.Gly295Arg/c.883G>A	missense_variant	Gga/Aga	MISSENSE	CODING	0	0	b1596
05-1-CAGGTT	1	1	5	1669444	G		0	0							0	1
05-1-CAGGTT	1	1	5	1669856	T		0	0							0	1
05-1-CAGGTT	1	1	5	1670047	G		0	0							0	1
05-1-CAGGTT	1	1	5	1670832	G		0	0							0	1
05-1-CAGGTT	1	1	5	1673364	G		0	0							0	1
05-1-CAGGTT	1	1	5	1675127	A		0	0							0	1
05-1-CAGGTT	1	1	5	1676872	C		0	0							0	1
05-1-CAGGTT	1	1	5	1678415	C		0	0							0	1
05-1-CAGGTT	1	1	5	1681213	T		0	0							0	1
05-1-CAGGTT	1	1	5	1682260	T		0	0							0	2
05-1-CAGGTT	1	1	5	1689216	G	A	1	2	ydgA	p.Gln447Gln/c.1341G>A	synonymous_variant	caG/caA	SILENT	CODING	0	0	b1614
05-1-CAGGTT	1	1	5	1694471	GAAAAAG	GAAAAG	0.981481	2	uidR	c.*10delT	downstream_gene_variant	10		CODING	0	0	b1618
05-1-CAGGTT	1	1	5	1697537	C		0	0							0	1
05-1-CAGGTT	1	1	5	1698021	A		0	0							0	1
05-1-CAGGTT	1	1	5	1698220	GTTTTTC	GTTTTTTC	1	2	malX	p.Ser283fs/c.847dupT	frameshift_variant	tct/tTct		CODING	0	3	b1621
05-1-CAGGTT	1	1	5	1699107	GCCCCCT		0	0							0	1
05-1-CAGGTT	1	1	5	1699168	G		0	0							0	2
05-1-CAGGTT	1	1	5	1699565	T		0	0							0	1
05-1-CAGGTT	1	1	5	1699602	G		0.0227273	0							0	1
05-1-CAGGTT	1	1	5	1703688	G		0	0							0	1
05-1-CAGGTT	1	1	5	1704267	T		0	0							0	1
05-1-CAGGTT	1	1	5	1707187	T	C	1	2	rsxD	p.Ser8Pro/c.22T>C	missense_variant	Tcc/Ccc	MISSENSE	CODING	0	0	b1630
05-1-CAGGTT	1	1	5	1717082	G	A	1	2	anmK	p.Pro182Leu/c.545C>T	missense_variant	cCg/cTg	MISSENSE	CODING	0	0	b1640
05-1-CAGGTT	1	1	5	1721403	C		0	0							0	1
05-1-CAGGTT	1	1	5	1722369	G		0	0							0	1
05-1-CAGGTT	1	1	5	1724646	G	A	1	2	nemR	p.Ter200Ter/c.600G>A	splice_region_variant+stop_retained_variant	taG/taA	SILENT	CODING	0	0	b1649
05-1-CAGGTT	1	1	5	1727290	A		0	0							0	1
05-1-CAGGTT	1	1	5	1727959	G	A	0.615385	1	lhr	p.Thr283Thr/c.849G>A	synonymous_variant	acG/acA	SILENT	CODING	0	0	b1653
05-1-CAGGTT	1	1	5	1729066	TCCCCCG		0	0							0	1
05-1-CAGGTT	1	1	5	1730859	G		0	0							0	1
05-1-CAGGTT	1	1	5	1731727	G	A	1	2	lhr	p.Ter1539Ter/c.4617G>A	splice_region_variant+stop_retained_variant	taG/taA	SILENT	CODING	0	0	b1653
05-1-CAGGTT	1	1	5	1732157	T		0	0							0	1
05-1-CAGGTT	1	1	5	1733508	T		0	0							0	1
05-1-CAGGTT	1	1	5	1736791	T		0	0							0	1
05-1-CAGGTT	1	1	5	1740599	G		0	0							0	1
05-1-CAGGTT	1	1	5	1742764	C	T	1	2	mdtK	p.Gly428Gly/c.1284C>T	synonymous_variant	ggC/ggT	SILENT	CODING	0	0	b1663
05-1-CAGGTT	1	1	5	1748715	GCCCCCG		0	0							0	1
05-1-CAGGTT	1	1	5	1749034	A		0	0							0	0
05-1-CAGGTT	1	1	5	1755030	G	A	1	2	pykF	p.Ala437Thr/c.1309G>A	missense_variant	Gct/Act	MISSENSE	CODING	0	0	b1676
05-1-CAGGTT	1	1	5	1755745	C	T	1	2	ynhG	p.Ter335Ter/c.1005G>A	splice_region_variant+stop_retained_variant	taG/taA	SILENT	CODING	0	0	b1678
05-1-CAGGTT	1	1	5	1755775	CTCTGGT	CT	1	2	ynhG	p.Pro324fs/c.969_973delACCAG	frameshift_variant	gaaccagag/		CODING	0	0	b1678
05-1-CAGGTT	1	1	5	1757699	GCCCCCG	GCCCCCCG	1	2	sufS	p.Ile284fs/c.843_844insG	frameshift_variant	acc/accG		CODING	0	1	b1680
05-1-CAGGTT	1	1	5	1759542	G	A	1	2	sufD	p.Arg92Cys/c.274C>T	missense_variant	Cgt/Tgt	MISSENSE	CODING	0	17	b1681
05-1-CAGGTT	1	1	5	1761847	C		0	0							0	1
05-1-CAGGTT	1	1	5	1762010	AGT	AT	1	2	sufB	p.Thr8fs/c.23delC	frameshift_variant	act/		CODING	0	2	b1683
05-1-CAGGTT	1	1	5	1762042	C	T	1	2	sufA	p.Ter123Ter/c.369G>A	splice_region_variant+stop_retained_variant	taG/taA	SILENT	CODING	0	0	b1684
05-1-CAGGTT	1	1	5	1762746	C		0	0							0	0
05-1-CAGGTT	1	1	5	1767258	G		0	0							0	1
05-1-CAGGTT	1	1	5	1767810	T		0	0							0	1
05-1-CAGGTT	1	1	5	1770102	A		0	0							0	0
05-1-CAGGTT	1	1	5	1771286	G		0	0							0	1
05-1-CAGGTT	1	1	5	1773491	A	C	0.2	1	aroD	c.*23A>C	downstream_gene_variant	23		CODING	0	0	b1693
05-1-CAGGTT	1	1	5	1774314	T		0	0							0	1
05-1-CAGGTT	1	1	5	1778187	C		0	0							0	2
05-1-CAGGTT	1	1	5	1779988	C	G	1	2	ydiS	p.Gly190Gly/c.570C>G	synonymous_variant	ggC/ggG	SILENT	CODING	0	0	b1699
05-1-CAGGTT	1	1	5	1784449	T		0	0							0	1
05-1-CAGGTT	1	1	5	1785088	C		0	0							0	1
05-1-CAGGTT	1	1	5	1786302	G	A	1	2	ppsR	p.Ter278Ter/c.834G>A	splice_region_variant+stop_retained_variant	taG/taA	SILENT	CODING	0	0	b1703
05-1-CAGGTT	1	1	5	1787575	G		0	0							0	1
05-1-CAGGTT	1	1	5	1787828	G	A	1	2	ydiE	p.Ter64Ter/c.192G>A	splice_region_variant+stop_retained_variant	taG/taA	SILENT	CODING	0	0	b1705
05-1-CAGGTT	1	1	5	1790291	C	T	1	2	nlpC	p.Ter155Ter/c.465G>A	splice_region_variant+stop_retained_variant	taG/taA	SILENT	CODING	0	0	b1708
05-1-CAGGTT	1	1	5	1792196	C	T	1	2	btuC	p.Ter327Ter/c.981G>A	splice_region_variant+stop_retained_variant	taG/taA	SILENT	CODING	0	0	b1711
05-1-CAGGTT	1	1	5	1792548	G		0	0							0	1
05-1-CAGGTT	1	1	5	1797907	T	C	1	2	rpmI	p.Lys39Lys/c.117A>G	synonymous_variant	aaA/aaG	SILENT	CODING	0	1	b1717
05-1-CAGGTT	1	1	5	1799891	C		0	0							0	1
05-1-CAGGTT	1	1	5	1801591	G	A	1	2	arpB	p.Ter158Ter/c.474G>A	stop_retained_variant	taG/taA	SILENT	CODING	0	0	b4494
05-1-CAGGTT	1	1	5	1806813	T		0	0							0	1
05-1-CAGGTT	1	1	5	1807021	A		0	0							0	0
05-1-CAGGTT	1	1	5	1810870	T		0	0							0	0
05-1-CAGGTT	1	1	5	1812941	T		0	0							0	1
05-1-CAGGTT	1	1	5	1814094	T		0	0							0	1
05-1-CAGGTT	1	1	5	1816716	G		0	0							0	1
05-1-CAGGTT	1	1	5	1817593	A	G	1	2	chbA	p.Gly79Gly/c.237T>C	synonymous_variant	ggT/ggC	SILENT	CODING	0	0	b1736
05-1-CAGGTT	1	1	5	1818603	G		0	0							0	0
05-1-CAGGTT	1	1	5	1821720	T		0	0							0	1
05-1-CAGGTT	1	1	5	1824570	T	C	1	2	astE	p.Glu126Glu/c.378A>G	synonymous_variant	gaA/gaG	SILENT	CODING	0	0	b1744
05-1-CAGGTT	1	1	5	1824700	ACC		0	0							0	1
05-1-CAGGTT	1	1	5	1832135	G	A	1	2	ydjX	p.Ter237Ter/c.711G>A	splice_region_variant+stop_retained_variant	taG/taA	SILENT	CODING	0	0	b1750
05-1-CAGGTT	1	1	5	1832744	A		0	0							0	1
05-1-CAGGTT	1	1	5	1833125	C		0	0							0	1
05-1-CAGGTT	1	1	5	1839429	G		0	0							0	1
05-1-CAGGTT	1	1	5	1839921	G	A	1	2	ynjH	p.Thr80Ile/c.239C>T	missense_variant	aCt/aTt	MISSENSE	CODING	0	0	b1760
05-1-CAGGTT	1	1	5	1841975	C		0	0							0	1
05-1-CAGGTT	1	1	5	1843968	T		0	0							0	1
05-1-CAGGTT	1	1	5	1843995	A		0	0							0	0
05-1-CAGGTT	1	1	5	1846642	G		0	0							0	1
05-1-CAGGTT	1	1	5	1847592	C		0	0							0	1
05-1-CAGGTT	1	1	5	1848829	TCCCCCT	TCCCCT	1	2	ansA	c.-50delC	upstream_gene_variant	50		CODING	0	0	b1767
05-1-CAGGTT	1	1	5	1860658	A	G	1	2		n.1860658A>G	intergenic_region				0	0
05-1-CAGGTT	1	1	5	1861028	T	C	1	2	gapA	p.Arg78Arg/c.234T>C	synonymous_variant	cgT/cgC	SILENT	CODING	0	2	b1779
05-1-CAGGTT	1	1	5	1863191	C		0	0							0	1
05-1-CAGGTT	1	1	5	1865094	G		0	0							0	1
05-1-CAGGTT	1	1	5	1865667	G		0	0							0	1
05-1-CAGGTT	1	1	5	1865670	T		0	0							0	1
05-1-CAGGTT	1	1	5	1866412	C		0	0							0	1
05-1-CAGGTT	1	1	5	1866802	G		0	0							0	1
05-1-CAGGTT	1	1	5	1871844	G		0	0							0	1
05-1-CAGGTT	1	1	5	1872102	C	T	1	2	yoaI	p.Ter35Ter/c.105G>A	splice_region_variant+stop_retained_variant	taG/taA	SILENT	CODING	0	0	b1788
05-1-CAGGTT	1	1	5	1872822	G	A	1	2	yeaM	p.Thr260Ile/c.779C>T	missense_variant	aCt/aTt	MISSENSE	CODING	0	0	b1790
05-1-CAGGTT	1	1	5	1873036	G		0	0							0	1
05-1-CAGGTT	1	1	5	1873745	G		0	0							0	1
05-1-CAGGTT	1	1	5	1873765	C		0	0							0	1
05-1-CAGGTT	1	1	5	1879487	G	A	1	2	dmlR	p.Ala116Val/c.347C>T	missense_variant	gCg/gTg	MISSENSE	CODING	0	0	b1799
05-1-CAGGTT	1	1	5	1879531	G		0	0							0	1
05-1-CAGGTT	1	1	5	1880192	A		0	0							0	1
05-1-CAGGTT	1	1	5	1881171	C		0	0							0	1
05-1-CAGGTT	1	1	5	1884834	G	A	1	2	yeaX	p.Ter322Ter/c.966G>A	splice_region_variant+stop_retained_variant	taG/taA	SILENT	CODING	0	0	b1803
05-1-CAGGTT	1	1	5	1888565	TCC		0	0							0	1
05-1-CAGGTT	1	1	5	1890426	A	G	1	2	yoaA	p.Ser278Ser/c.834T>C	synonymous_variant	agT/agC	SILENT	CODING	0	0	b1808
05-1-CAGGTT	1	1	5	1891202	G		0	0							0	2
05-1-CAGGTT	1	1	5	1891863	TCA		0	0							0	0
05-1-CAGGTT	1	1	5	1898668	G		0	0							0	0
05-1-CAGGTT	1	1	5	1899354	G		0	0							0	2
05-1-CAGGTT	1	1	5	1903829	G	A	1	2	mntP	p.Gly40Ser/c.118G>A	missense_variant	Ggc/Agc	MISSENSE	CODING	0	0	b1821
05-1-CAGGTT	1	1	5	1908393	G		0	0							0	1
05-1-CAGGTT	1	1	5	1908498	T		0	0							0	1
05-1-CAGGTT	1	1	5	1912885	A		0	0							0	1
05-1-CAGGTT	1	1	5	1916191	C		0	0							0	1
05-1-CAGGTT	1	1	5	1922461	A		0	0							0	10
05-1-CAGGTT	1	1	5	1922995	T		0.0232558	0							0	1
05-1-CAGGTT	1	1	5	1924120	G	A	1	2	yobB	p.Ter219Ter/c.657G>A	splice_region_variant+stop_retained_variant	taG/taA	SILENT	CODING	0	0	b1843
05-1-CAGGTT	1	1	5	1924806	G	A	1	2	exoX	p.Ter221Ter/c.663G>A	splice_region_variant+stop_retained_variant	taG/taA	SILENT	CODING	0	0	b1844
05-1-CAGGTT	1	1	5	1928149	A	G	0.173077	1	yebF	p.Val89Ala/c.266T>C	missense_variant	gTa/gCa	MISSENSE	CODING	0	1	b1847
05-1-CAGGTT	1	1	5	1932398	C		0	0							0	1
05-1-CAGGTT	1	1	5	1932709	T		0	0							0	1
05-1-CAGGTT	1	1	5	1935561	T		0	0							0	1
05-1-CAGGTT	1	1	5	1937666	C		0	0							0	2
05-1-CAGGTT	1	1	5	1937697	T	C	1	2	waaN	p.Asn174Ser/c.521A>G	missense_variant	aAc/aGc	MISSENSE	CODING	0	17	b1855
05-1-CAGGTT	1	1	5	1940520	C		0	0							0	1
05-1-CAGGTT	1	1	5	1941017	G	A	1	2	znuC	p.Gly111Glu/c.332G>A	missense_variant	gGg/gAg	MISSENSE	CODING	0	0	b1858
05-1-CAGGTT	1	1	5	1946453	T		0	0							0	1
05-1-CAGGTT	1	1	5	1946675	G		0	0							0	1
05-1-CAGGTT	1	1	5	1948578	GCCCCCT	GCCCCCCT	1	2	aspS	c.-38_-37insG	upstream_gene_variant	38		CODING	0	0	b1866
05-1-CAGGTT	1	1	5	1949303	G		0	0							0	1
05-1-CAGGTT	1	1	5	1949594	G		0	0							0	1
05-1-CAGGTT	1	1	5	1950685	G	A	1	2	yecN	p.Ter132Ter/c.396G>A	splice_region_variant+stop_retained_variant	taG/taA	SILENT	CODING	0	0	b1869
05-1-CAGGTT	1	1	5	1951403	T		0	0							0	0
05-1-CAGGTT	1	1	5	1954362	C		0	0							0	4
05-1-CAGGTT	1	1	5	1956312	C		0	0							0	0
05-1-CAGGTT	1	1	5	1962721	G	A	1	2	flhA	p.Leu118Leu/c.354C>T	synonymous_variant	ctC/ctT	SILENT	CODING	0	6	b1879
05-1-CAGGTT	1	1	5	1969039	G		0	0							0	0
05-1-CAGGTT	1	1	5	1977294	C		0	0							0	26
05-1-CAGGTT	1	1	5	1978212	C	T	1	2	otsA	p.Ter475Ter/c.1425G>A	splice_region_variant+stop_retained_variant	taG/taA	SILENT	CODING	0	0	b1896
05-1-CAGGTT	1	1	5	1981267	C		0	0							0	1
05-1-CAGGTT	1	1	5	1991208	G		0	0							0	1
05-1-CAGGTT	1	1	5	1994926	T		0	0							0	0
05-1-CAGGTT	1	1	5	1996518	C	T	1	2	dcyD	p.Ter329Ter/c.987G>A	splice_region_variant+stop_retained_variant	taG/taA	SILENT	CODING	0	0	b1919
05-1-CAGGTT	1	1	5	2002813	T		0	0							0	1
05-1-CAGGTT	1	1	5	2007948	G		0	0							0	4
05-1-CAGGTT	1	1	5	2010025	C	T	1	2	yedN	p.Ter117Ter/c.351G>A	stop_retained_variant	taG/taA	SILENT	CODING	0	0	b4495
05-1-CAGGTT	1	1	5	2010724	C	T	1	2	fliE	p.Ter105Ter/c.315G>A	splice_region_variant+stop_retained_variant	taG/taA	SILENT	CODING	0	0	b1937
05-1-CAGGTT	1	1	5	2014119	G	A	1	2	fliH	p.Leu76Leu/c.228G>A	synonymous_variant	ctG/ctA	SILENT	CODING	0	1	b1940
05-1-CAGGTT	1	1	5	2018559	A	G	0.1	0	fliM	p.Glu150Gly/c.449A>G	missense_variant	gAa/gGa	MISSENSE	CODING	0	1	b1945
05-1-CAGGTT	1	1	5	2019525	G	A	1	2	fliN	p.Ter138Ter/c.414G>A	splice_region_variant+stop_retained_variant	taG/taA	SILENT	CODING	0	0	b1946
05-1-CAGGTT	1	1	5	2020528	TCCCCCA		0	0							0	4
05-1-CAGGTT	1	1	5	2020630	G	A	1	2	fliP	p.Ter246Ter/c.738G>A	splice_region_variant+stop_retained_variant	taG/taA	SILENT	CODING	0	0	b1948
05-1-CAGGTT	1	1	5	2020909	G	A	1	2	fliQ	p.Ter90Ter/c.270G>A	splice_region_variant+stop_retained_variant	taG/taA	SILENT	CODING	0	0	b1949
05-1-CAGGTT	1	1	5	2024178	G		0	0							0	1
05-1-CAGGTT	1	1	5	2030843	T		0	0							0	1
05-1-CAGGTT	1	1	5	2031928	A		0	0							0	0
05-1-CAGGTT	1	1	5	2031952	A		0	0							0	0
05-1-CAGGTT	1	1	5	2032560	G	A	1	2	yedS	p.Ter162Ter/c.486G>A	stop_retained_variant	taG/taA	SILENT	CODING	0	0	b4496
05-1-CAGGTT	1	1	5	2033015	G		0	0							0	1
05-1-CAGGTT	1	1	5	2034738	T		0	0							0	1
05-1-CAGGTT	1	1	5	2036115	G		0	0							0	1
05-1-CAGGTT	1	1	5	2037421	G		0	0							0	1
05-1-CAGGTT	1	1	5	2047360	C	T	1	2	yeeJ	p.Pro1467Ser/c.4399C>T	missense_variant	Ccg/Tcg	MISSENSE	CODING	0	0	b1978
05-1-CAGGTT	1	1	5	2048306	C		0	0							0	1
05-1-CAGGTT	1	1	5	2048670	AGG		0	0							0	1
05-1-CAGGTT	1	1	5	2055347	G		0	0							0	0
05-1-CAGGTT	1	1	5	2055681	C		0	0							0	0
05-1-CAGGTT	1	1	5	2057988	C	T	1	2	cbl	p.Ter317Ter/c.951G>A	splice_region_variant+stop_retained_variant	taG/taA	SILENT	CODING	0	0	b1987
05-1-CAGGTT	1	1	5	2066976	C	T	1	2	insD1	p.Ter302Ter/c.906G>A	splice_region_variant+stop_retained_variant	taG/taA	SILENT	CODING	0	0	b1996
05-1-CAGGTT	1	1	5	2069968	G		0	0							0	1
05-1-CAGGTT	1	1	5	2069971	G		0	0							0	1
05-1-CAGGTT	1	1	5	2079871	C	T	0.1	0	dacD	p.Gly234Asp/c.701G>A	missense_variant	gGt/gAt	MISSENSE	CODING	0	1	b2010
05-1-CAGGTT	1	1	5	2082797	G	A	1	2	yeeE	p.Gly251Gly/c.753C>T	synonymous_variant	ggC/ggT	SILENT	CODING	0	1	b2013
05-1-CAGGTT	1	1	5	2082816	ATG		0	0							0	1
05-1-CAGGTT	1	1	5	2082897	C		0	0							0	0
05-1-CAGGTT	1	1	5	2083198	C		0	0							0	1
05-1-CAGGTT	1	1	5	2083383	ACCCCCA		0	0							0	1
05-1-CAGGTT	1	1	5	2085311	GAA		0	0							0	1
05-1-CAGGTT	1	1	5	2086843	T		0	0							0	1
05-1-CAGGTT	1	1	5	2088070	G	A	1	2	hisL	p.Ter17Ter/c.51G>A	splice_region_variant+stop_retained_variant	taG/taA	SILENT	CODING	0	0	b2018
05-1-CAGGTT	1	1	5	2096413	A		0	0							0	1
05-1-CAGGTT	1	1	5	2096727	A		0.0121951	0							0	0
05-1-CAGGTT	1	1	5	2097261	G	A	1	2	ugd	p.Ala126Val/c.377C>T	missense_variant	gCg/gTg	MISSENSE	CODING	0	1	b2028
05-1-CAGGTT	1	1	5	2098769	G		0	0							0	4
05-1-CAGGTT	1	1	5	2102067	C		0	0							0	0
05-1-CAGGTT	1	1	5	2102518	C	T	1	2	wbbK	p.Val6Ile/c.16G>A	missense_variant	Gtc/Atc	MISSENSE	CODING	0	0	b2032
05-1-CAGGTT	1	1	5	2104121	A		0	0							0	0
05-1-CAGGTT	1	1	5	2112526	C	T	1	2	wcaM	p.Ter465Ter/c.1395G>A	splice_region_variant+stop_retained_variant	taG/taA	SILENT	CODING	0	0	b2043
05-1-CAGGTT	1	1	5	2113706	G		0	0							0	1
05-1-CAGGTT	1	1	5	2113931	C	T	1	2	wcaL	p.Ter407Ter/c.1221G>A	splice_region_variant+stop_retained_variant	taG/taA	SILENT	CODING	0	0	b2044
05-1-CAGGTT	1	1	5	2116188	G	A	1	2	wcaK	p.Arg81Cys/c.241C>T	missense_variant	Cgt/Tgt	MISSENSE	CODING	0	0	b2045
05-1-CAGGTT	1	1	5	2116570	G		0	0							0	2
05-1-CAGGTT	1	1	5	2116813	ACCCCCG		0	0							0	1
05-1-CAGGTT	1	1	5	2118514	A		0	0							0	1
05-1-CAGGTT	1	1	5	2121170	A		0	0							0	1
05-1-CAGGTT	1	1	5	2125888	A		0	0							0	1
05-1-CAGGTT	1	1	5	2128877	C	T	1	2	wcaD	p.Ser9Asn/c.26G>A	missense_variant	aGc/aAc	MISSENSE	CODING	0	0	b2056
05-1-CAGGTT	1	1	5	2129691	T	C	1	2	wcaC	p.Asp135Gly/c.404A>G	missense_variant	gAc/gGc	MISSENSE	CODING	0	0	b2057
05-1-CAGGTT	1	1	5	2131264	T		0	0							0	1
05-1-CAGGTT	1	1	5	2131856	G		0	0							0	1
05-1-CAGGTT	1	1	5	2137783	C	T	1	2	asmA	p.Ter618Ter/c.1854G>A	splice_region_variant+stop_retained_variant	taG/taA	SILENT	CODING	0	0	b2064
05-1-CAGGTT	1	1	5	2139793	C		0	0							0	1
05-1-CAGGTT	1	1	5	2147780	G		0	0							0	1
05-1-CAGGTT	1	1	5	2147987	G	T	1	2	yegI	p.Gly341Gly/c.1023C>A	synonymous_variant	ggC/ggA	SILENT	CODING	0	0	b2070
05-1-CAGGTT	1	1	5	2151092	G		0	0							0	1
05-1-CAGGTT	1	1	5	2152949	T		0	0							0	1
05-1-CAGGTT	1	1	5	2156350	T		0.0444444	0							0	0
05-1-CAGGTT	1	1	5	2159820	C		0	0							0	10
05-1-CAGGTT	1	1	5	2161456	C		0	0							0	1
05-1-CAGGTT	1	1	5	2163022	G	A	1	2	baeR	p.Ter241Ter/c.723G>A	splice_region_variant+stop_retained_variant	taG/taA	SILENT	CODING	0	0	b2079
05-1-CAGGTT	1	1	5	2164092	G		0	0							0	1
05-1-CAGGTT	1	1	5	2165738	T		0	0							0	1
05-1-CAGGTT	1	1	5	2167717	C	T	1	2	gatR	p.Ter258Ter/c.774G>A	splice_region_variant+stop_retained_variant	taG/taA	SILENT	CODING	0	0	b4498
05-1-CAGGTT	1	1	5	2169422	G	A	1	2	insF1	p.Ter289Ter/c.867G>A	splice_region_variant+stop_retained_variant	taG/taA	SILENT	CODING	0	0	b2089
05-1-CAGGTT	1	1	5	2170124	C		0	0							0	1
05-1-CAGGTT	1	1	5	2177352	T	C	1	2	yegT	p.Ser170Ser/c.510T>C	synonymous_variant	agT/agC	SILENT	CODING	0	0	b2098
05-1-CAGGTT	1	1	5	2180057	C	T	1	2	yegW	p.Ter249Ter/c.747G>A	splice_region_variant+stop_retained_variant	taG/taA	SILENT	CODING	0	0	b2101
05-1-CAGGTT	1	1	5	2180083	G	A	1	2	yegV	p.Ter322Ter/c.966G>A	splice_region_variant+stop_retained_variant	taG/taA	SILENT	CODING	0	0	b2100
05-1-CAGGTT	1	1	5	2184033	G		0	0							0	1
05-1-CAGGTT	1	1	5	2187616	C	T	1	2	yehB	p.Ala439Ala/c.1317G>A	synonymous_variant	gcG/gcA	SILENT	CODING	0	0	b2109
05-1-CAGGTT	1	1	5	2187840	A		0	0							0	0
05-1-CAGGTT	1	1	5	2188872	A		0	0							0	1
05-1-CAGGTT	1	1	5	2188960	A		0	0							0	1
05-1-CAGGTT	1	1	5	2200465	T		0	0							0	0
05-1-CAGGTT	1	1	5	2200672	A		0	0							0	1
05-1-CAGGTT	1	1	5	2200752	GCCCCCG		0	0							0	0
05-1-CAGGTT	1	1	5	2201673	G		0	0							0	1
05-1-CAGGTT	1	1	5	2203927	C		0	0							0	1
05-1-CAGGTT	1	1	5	2208966	G	A	1	2	yehQ	p.Ter615Ter/c.1845G>A	stop_retained_variant	taG/taA	SILENT	CODING	0	0	b2122
05-1-CAGGTT	1	1	5	2211447	T		0	0							0	1
05-1-CAGGTT	1	1	5	2215948	GCCCCCT		0	0							0	1
05-1-CAGGTT	1	1	5	2216229	C		0	0							0	65
05-1-CAGGTT	1	1	5	2218811	G		0	0							0	64
05-1-CAGGTT	1	1	5	2221873	CGG		0	0							0	1
05-1-CAGGTT	1	1	5	2223066	C	T	1	2	yohC	p.Ter196Ter/c.588G>A	splice_region_variant+stop_retained_variant	taG/taA	SILENT	CODING	0	0	b2135
05-1-CAGGTT	1	1	5	2224531	C	T	1	2	yohF	p.Ter254Ter/c.762G>A	splice_region_variant+stop_retained_variant	taG/taA	SILENT	CODING	0	0	b2137
05-1-CAGGTT	1	1	5	2231619	G	A	0.983607	2	sanA	p.Ter240Ter/c.720G>A	splice_region_variant+stop_retained_variant	taG/taA	SILENT	CODING	0	0	b2144
05-1-CAGGTT	1	1	5	2238771	GCCCCCT	GCCCCCCT	1	2	galS	p.Ala307fs/c.914_915insG	frameshift_variant	cag/caGg		CODING	0	5	b2151
05-1-CAGGTT	1	1	5	2238789	T		0	0							0	1
05-1-CAGGTT	1	1	5	2246838	A		0	0							0	1
05-1-CAGGTT	1	1	5	2247640	T		0	0							0	0
05-1-CAGGTT	1	1	5	2257166	C		0	0							0	1
05-1-CAGGTT	1	1	5	2261468	T		0	0							0	1
05-1-CAGGTT	1	1	5	2261500	T	C	1	2	fruB	p.Val6Val/c.18A>G	synonymous_variant	gtA/gtG	SILENT	CODING	0	0	b2169
05-1-CAGGTT	1	1	5	2262405	T		0	0							0	1
05-1-CAGGTT	1	1	5	2263389	G		0	0							0	1
05-1-CAGGTT	1	1	5	2264035	T	C	1	2	yeiP	p.Arg188Arg/c.564T>C	synonymous_variant	cgT/cgC	SILENT	CODING	0	0	b2171
05-1-CAGGTT	1	1	5	2267870	ATT		0	0							0	0
05-1-CAGGTT	1	1	5	2267943	C		0	0							0	1
05-1-CAGGTT	1	1	5	2270012	A		0	0							0	1
05-1-CAGGTT	1	1	5	2271000	G		0	0							0	1
05-1-CAGGTT	1	1	5	2271076	G		0	0							0	1
05-1-CAGGTT	1	1	5	2272188	A	G	1	2	yejA	p.Lys601Lys/c.1803A>G	synonymous_variant	aaA/aaG	SILENT	CODING	0	0	b2177
05-1-CAGGTT	1	1	5	2272200	G	A	1	2	yejA	p.Ter605Ter/c.1815G>A	splice_region_variant+stop_retained_variant	taG/taA	SILENT	CODING	0	0	b2177
05-1-CAGGTT	1	1	5	2274074	G		0	0							0	1
05-1-CAGGTT	1	1	5	2274320	G	A	1	2	yejE	p.Ter342Ter/c.1026G>A	splice_region_variant+stop_retained_variant	taG/taA	SILENT	CODING	0	0	b2179
05-1-CAGGTT	1	1	5	2276140	G		0	0							0	1
05-1-CAGGTT	1	1	5	2281533	G		0	0							0	1
05-1-CAGGTT	1	1	5	2283203	G		0	0							0	1
05-1-CAGGTT	1	1	5	2289345	A		0	0							0	16
05-1-CAGGTT	1	1	5	2289995	T	C	1	2	ccmH	p.Gly146Gly/c.438A>G	synonymous_variant	ggA/ggG	SILENT	CODING	0	0	b2194
05-1-CAGGTT	1	1	5	2290171	C		0	0							0	1
05-1-CAGGTT	1	1	5	2291060	C		0	0							0	3
05-1-CAGGTT	1	1	5	2294934	C		0	0							0	1
05-1-CAGGTT	1	1	5	2296604	G		0	0							0	1
05-1-CAGGTT	1	1	5	2300538	T		0	0							0	1
05-1-CAGGTT	1	1	5	2302702	T		0.0344828	0							0	1
05-1-CAGGTT	1	1	5	2302707	CCCA		0	0							0	1
05-1-CAGGTT	1	1	5	2302784	T		0	0							0	1
05-1-CAGGTT	1	1	5	2304883	T		0	0							0	0
05-1-CAGGTT	1	1	5	2307894	T		0	0							0	1
05-1-CAGGTT	1	1	5	2313970	G		0	0							0	1
05-1-CAGGTT	1	1	5	2314182	G	A	1	2	rcsD	p.Ter891Ter/c.2673G>A	splice_region_variant+stop_retained_variant	taG/taA	SILENT	CODING	0	0	b2216
05-1-CAGGTT	1	1	5	2315049	C	T	1	2	rcsC	p.Ter950Ter/c.2850G>A	splice_region_variant+stop_retained_variant	taG/taA	SILENT	CODING	0	0	b2218
05-1-CAGGTT	1	1	5	2316041	G		0	0							0	1
05-1-CAGGTT	1	1	5	2319160	A		0	0							0	1
05-1-CAGGTT	1	1	5	2330469	G		0	0							0	1
05-1-CAGGTT	1	1	5	2332358	C	T	1	2	yfaS	p.Ala23Thr/c.67G>A	missense_variant	Gca/Aca	MISSENSE	CODING	0	0	b4500
05-1-CAGGTT	1	1	5	2337990	C		0	0							0	1
05-1-CAGGTT	1	1	5	2338353	C		0	0							0	1
05-1-CAGGTT	1	1	5	2344221	G		0	0							0	1
05-1-CAGGTT	1	1	5	2348184	A	G	1	2	glpQ	p.Leu284Leu/c.850T>C	synonymous_variant	Ttg/Ctg	SILENT	CODING	0	0	b2239
05-1-CAGGTT	1	1	5	2350984	A		0	0							0	1
05-1-CAGGTT	1	1	5	2356185	G	A	1	2	rhmA	p.Ala228Val/c.683C>T	missense_variant	gCg/gTg	MISSENSE	CODING	0	0	b2245
05-1-CAGGTT	1	1	5	2356725	T		0	0							0	1
05-1-CAGGTT	1	1	5	2358165	C		0	0							0	1
05-1-CAGGTT	1	1	5	2359752	A		0	0							0	1
05-1-CAGGTT	1	1	5	2362349	T		0	0							0	0
05-1-CAGGTT	1	1	5	2363550	G		0	0							0	1
05-1-CAGGTT	1	1	5	2364279	G		0	0							0	1
05-1-CAGGTT	1	1	5	2368041	T	C	1	2	arnA	p.Ter661Argext*?/c.1981T>C	stop_lost+splice_region_variant	Tga/Cga	MISSENSE	CODING	0	2	b2255
05-1-CAGGTT	1	1	5	2373819	A		0	0							0	1
05-1-CAGGTT	1	1	5	2375050	G		0	0							0	1
05-1-CAGGTT	1	1	5	2376460	G		0	0							0	0
05-1-CAGGTT	1	1	5	2377370	C	T	1	2	menF	p.Ter432Ter/c.1296G>A	splice_region_variant+stop_retained_variant	taG/taA	SILENT	CODING	0	0	b2265
05-1-CAGGTT	1	1	5	2377800	ACC		0	0							0	1
05-1-CAGGTT	1	1	5	2378335	G		0	0							0	1
05-1-CAGGTT	1	1	5	2381489	G		0	0							0	0
05-1-CAGGTT	1	1	5	2383889	A		0	0							0	0
05-1-CAGGTT	1	1	5	2388730	G		0	0							0	1
05-1-CAGGTT	1	1	5	2392016	G		0	0							0	1
05-1-CAGGTT	1	1	5	2392823	G		0	0							0	1
05-1-CAGGTT	1	1	5	2393270	A		0	0							0	1
05-1-CAGGTT	1	1	5	2394392	T	C	0.12	1	nuoI	p.Lys27Lys/c.81A>G	synonymous_variant	aaA/aaG	SILENT	CODING	0	1	b2281
05-1-CAGGTT	1	1	5	2396309	C		0	0							0	1
05-1-CAGGTT	1	1	5	2404741	T		0	0							0	1
05-1-CAGGTT	1	1	5	2405549	G		0	0							0	1
05-1-CAGGTT	1	1	5	2407741	ACCCCCA		0	0							0	1
05-1-CAGGTT	1	1	5	2412153	G		0	0							0	1
05-1-CAGGTT	1	1	5	2412721	T	C	1	2	pta	c.-48T>C	upstream_gene_variant	48		CODING	0	0	b2297
05-1-CAGGTT	1	1	5	2413002	G		0	0							0	1
05-1-CAGGTT	1	1	5	2414019	C		0	0							0	1
05-1-CAGGTT	1	1	5	2414785	CT	CC	1	2	pta	p.Leu673Pro/c.2018T>C	missense_variant	cTg/cCg	MISSENSE	CODING	0	0	b2297
05-1-CAGGTT	1	1	5	2416700	G		0	0							0	0
05-1-CAGGTT	1	1	5	2416968	G		0	0							0	0
05-1-CAGGTT	1	1	5	2417119	C		0	0							0	1
05-1-CAGGTT	1	1	5	2418441	A		0	0							0	0
05-1-CAGGTT	1	1	5	2420318	G		0	0							0	2
05-1-CAGGTT	1	1	5	2420707	T		0	0							0	1
05-1-CAGGTT	1	1	5	2428386	T		0.015873	0							0	2
05-1-CAGGTT	1	1	5	2428767	C		0	0							0	1
05-1-CAGGTT	1	1	5	2439797	C		0	0							0	1
05-1-CAGGTT	1	1	5	2443446	G		0	0							0	1
05-1-CAGGTT	1	1	5	2447250	C	T	1	2	yfcO	p.Ter274Ter/c.822G>A	splice_region_variant+stop_retained_variant	taG/taA	SILENT	CODING	0	0	b2332
05-1-CAGGTT	1	1	5	2447289	A		0	0							0	1
05-1-CAGGTT	1	1	5	2450132	G		0	0							0	1
05-1-CAGGTT	1	1	5	2450641	G		0	0							0	1
05-1-CAGGTT	1	1	5	2451287	C	T	1	2	yfcU	p.Ter579Ter/c.1737G>A	stop_retained_variant	taG/taA	SILENT	CODING	0	0	b4661
05-1-CAGGTT	1	1	5	2451553	C		0	0							0	1
05-1-CAGGTT	1	1	5	2466128	T	C	1	2	gtrA	p.Ala84Ala/c.252T>C	synonymous_variant	gcT/gcC	SILENT	CODING	0	0	b2350
05-1-CAGGTT	1	1	5	2468291	C		0	0							0	0
05-1-CAGGTT	1	1	5	2468772	G		0	0							0	0
05-1-CAGGTT	1	1	5	2469123	AGTAG	AGTAA	1	2	yfdK	p.ProThr138LeuThr/c.413_417delCTACTinsTTACG	missense_variant	cctact/cTTACG		CODING	0	0	b2354
05-1-CAGGTT	1	1	5	2470959	A		0	0							0	1
05-1-CAGGTT	1	1	5	2472157	C		0	0							0	0
05-1-CAGGTT	1	1	5	2473022	CTTTTTC		0	0							0	1
05-1-CAGGTT	1	1	5	2473161	G		0	0							0	1
05-1-CAGGTT	1	1	5	2476092	TAC		0	0							0	1
05-1-CAGGTT	1	1	5	2476114	A	G	1	2	dsdX	p.Val82Val/c.246A>G	synonymous_variant	gtA/gtG	SILENT	CODING	0	0	b2365
05-1-CAGGTT	1	1	5	2480490	T		0	0							0	1
05-1-CAGGTT	1	1	5	2482048	G		0	0							0	1
05-1-CAGGTT	1	1	5	2491850	A		0	0							0	1
05-1-CAGGTT	1	1	5	2492425	A		0	0							0	1
05-1-CAGGTT	1	1	5	2492972	T	C	1	2	ypdI	p.Tyr85His/c.253T>C	missense_variant	Tat/Cat	MISSENSE	CODING	0	0	b2376
05-1-CAGGTT	1	1	5	2492995	G	A	1	2	ypdI	p.Ter92Ter/c.276G>A	splice_region_variant+stop_retained_variant	taG/taA	SILENT	CODING	0	0	b2376
05-1-CAGGTT	1	1	5	2493072	C	T	1	2	yfdY	p.Ter81Ter/c.243G>A	splice_region_variant+stop_retained_variant	taG/taA	SILENT	CODING	0	0	b2377
05-1-CAGGTT	1	1	5	2493743	T		0	0							0	1
05-1-CAGGTT	1	1	5	2502151	G		0	0							0	1
05-1-CAGGTT	1	1	5	2504748	GCCCCCA		0	0							0	1
05-1-CAGGTT	1	1	5	2508908	G	A	1	2	yfeO	p.Ter419Ter/c.1257G>A	splice_region_variant+stop_retained_variant	taG/taA	SILENT	CODING	0	0	b2389
05-1-CAGGTT	1	1	5	2509490	C	T	1	2	mntH	p.Ter413Ter/c.1239G>A	splice_region_variant+stop_retained_variant	taG/taA	SILENT	CODING	0	0	b2392
05-1-CAGGTT	1	1	5	2509810	T		0	0							0	1
05-1-CAGGTT	1	1	5	2514788	C		0	0							0	1
05-1-CAGGTT	1	1	5	2516982	C		0	0							0	1
05-1-CAGGTT	1	1	5	2519040	T		0	0							0	1
05-1-CAGGTT	1	1	5	2519615	C	T	1	2	xapR	p.Ter295Ter/c.885G>A	splice_region_variant+stop_retained_variant	taG/taA	SILENT	CODING	0	0	b2405
05-1-CAGGTT	1	1	5	2519874	T	C	1	2	xapR	p.Asp209Gly/c.626A>G	missense_variant	gAt/gGt	MISSENSE	CODING	0	6	b2405
05-1-CAGGTT	1	1	5	2523362	T		0	0							0	1
05-1-CAGGTT	1	1	5	2523952	C	T	1	2	yfeR	p.Ter309Ter/c.927G>A	splice_region_variant+stop_retained_variant	taG/taA	SILENT	CODING	0	0	b2409
05-1-CAGGTT	1	1	5	2532053	T	C	1	2	ptsI	c.-35T>C	upstream_gene_variant	35		CODING	0	0	b2416
05-1-CAGGTT	1	1	5	2534177	G		0	0							0	1
05-1-CAGGTT	1	1	5	2542498	A		0	0							0	1
05-1-CAGGTT	1	1	5	2545947	TGG		0	0							0	1
05-1-CAGGTT	1	1	5	2546093	G		0	0							0	1
05-1-CAGGTT	1	1	5	2550116	G	A	1	2	ypeA	p.Ile15Ile/c.45C>T	synonymous_variant	atC/atT	SILENT	CODING	0	0	b2434
05-1-CAGGTT	1	1	5	2552120	T		0	0							0	0
05-1-CAGGTT	1	1	5	2557117	A		0	0							0	1
05-1-CAGGTT	1	1	5	2561170	T		0	0							0	1
05-1-CAGGTT	1	1	5	2565614	A		0	0							0	1
05-1-CAGGTT	1	1	5	2568545	G		0	0							0	1
05-1-CAGGTT	1	1	5	2569253	A		0	0							0	1
05-1-CAGGTT	1	1	5	2572157	G	A	1	2	eutT	p.Asp57Asp/c.171C>T	synonymous_variant	gaC/gaT	SILENT	CODING	0	2	b2459
05-1-CAGGTT	1	1	5	2572184	AATA		0	0							0	1
05-1-CAGGTT	1	1	5	2579660	G		0	0							0	1
05-1-CAGGTT	1	1	5	2580944	G		0	0							0	1
05-1-CAGGTT	1	1	5	2587557	C	T	1	2	acrD	p.Ile647Ile/c.1941C>T	synonymous_variant	atC/atT	SILENT	CODING	0	0	b2470
05-1-CAGGTT	1	1	5	2589037	G		0	0							0	3
05-1-CAGGTT	1	1	5	2589625	G	A	1	2	yffB	p.Ter119Ter/c.357G>A	splice_region_variant+stop_retained_variant	taG/taA	SILENT	CODING	0	0	b2471
05-1-CAGGTT	1	1	5	2590345	A		0	0							0	1
05-1-CAGGTT	1	1	5	2593249	T	C	1	2	tmcA	p.Gln211Gln/c.633A>G	synonymous_variant	caA/caG	SILENT	CODING	0	0	b2474
05-1-CAGGTT	1	1	5	2595297	G		0	0							0	0
05-1-CAGGTT	1	1	5	2595427	G		0	0							0	1
05-1-CAGGTT	1	1	5	2598626	ACCCCCG	ACCCCCCG	1	2	bcp	p.Gly45fs/c.132dupC	frameshift_variant	ggc/Cggc		CODING	0	0	b2480
05-1-CAGGTT	1	1	5	2599373	T		0	0							0	1
05-1-CAGGTT	1	1	5	2600709	C		0	0							0	1
05-1-CAGGTT	1	1	5	2607184	G		0	0							0	13
05-1-CAGGTT	1	1	5	2610867	G		0	0							0	1
05-1-CAGGTT	1	1	5	2612632	CCCCTC	CCCC	0.88	2	focB	p.Phe230fs/c.681delT	frameshift_variant	cct/		CODING	0	2	b2492
05-1-CAGGTT	1	1	5	2614012	T		0	0							0	1
05-1-CAGGTT	1	1	5	2616097	C	T	1	2	hda	p.Ter234Ter/c.702G>A	splice_region_variant+stop_retained_variant	taG/taA	SILENT	CODING	0	0	b2496
05-1-CAGGTT	1	1	5	2616591	G		0	0							0	1
05-1-CAGGTT	1	1	5	2619256	G		0	0							0	0
05-1-CAGGTT	1	1	5	2619329	A	G	1	2	purM	p.Glu37Glu/c.111A>G	synonymous_variant	gaA/gaG	SILENT	CODING	0	0	b2499
05-1-CAGGTT	1	1	5	2619835	G		0	0							0	0
05-1-CAGGTT	1	1	5	2622697	C		0	0							0	1
05-1-CAGGTT	1	1	5	2623346	G		0	0							0	0
05-1-CAGGTT	1	1	5	2625904	AGGGGGC		0	0							0	1
05-1-CAGGTT	1	1	5	2626008	C		0	0							0	1
05-1-CAGGTT	1	1	5	2627166	A		0	0							0	0
05-1-CAGGTT	1	1	5	2627503	G	A	0.99	2	yfgG	p.Ter64Ter/c.192G>A	splice_region_variant+stop_retained_variant	taG/taA	SILENT	CODING	0	0	b2504
05-1-CAGGTT	1	1	5	2627703	C		0	0							0	1
05-1-CAGGTT	1	1	5	2632578	C		0	0							0	2
05-1-CAGGTT	1	1	5	2635317	C	T	1	2	der	p.Arg21His/c.62G>A	missense_variant	cGt/cAt	MISSENSE	CODING	0	4	b2511
05-1-CAGGTT	1	1	5	2635319	G		0	0							0	1
05-1-CAGGTT	1	1	5	2639225	T		0	0							0	1
05-1-CAGGTT	1	1	5	2643035	C	T	1	2	pbpC	p.Ter771Ter/c.2313G>A	splice_region_variant+stop_retained_variant	taG/taA	SILENT	CODING	0	0	b2519
05-1-CAGGTT	1	1	5	2648459	G		0	0							0	1
05-1-CAGGTT	1	1	5	2651270	C		0	0							0	0
05-1-CAGGTT	1	1	5	2653789	T	C	1	2	pepB	p.Thr198Ala/c.592A>G	missense_variant	Act/Gct	MISSENSE	CODING	0	1	b2523
05-1-CAGGTT	1	1	5	2655250	T		0	0							0	1
05-1-CAGGTT	1	1	5	2655414	T		0	0							0	1
05-1-CAGGTT	1	1	5	2655911	G		0	0							0	2
05-1-CAGGTT	1	1	5	2662558	G		0	0							0	0
05-1-CAGGTT	1	1	5	2663059	G		0	0							0	1
05-1-CAGGTT	1	1	5	2664152	A		0	0							0	1
05-1-CAGGTT	1	1	5	2664412	G		0	0							0	1
05-1-CAGGTT	1	1	5	2669643	G		0	0							0	1
05-1-CAGGTT	1	1	5	2671790	G	A	1	2	yphA	p.Ter141Ter/c.423G>A	splice_region_variant+stop_retained_variant	taG/taA	SILENT	CODING	0	0	b2543
05-1-CAGGTT	1	1	5	2672292	G		0	0							0	1
05-1-CAGGTT	1	1	5	2676585	G		0	0							0	1
05-1-CAGGTT	1	1	5	2682993	G	A	1	2	glyA	p.Gly179Gly/c.537C>T	synonymous_variant	ggC/ggT	SILENT	CODING	0	1	b2551
05-1-CAGGTT	1	1	5	2683583	T	C	1	2		n.2683583T>C	intergenic_region				0	0
05-1-CAGGTT	1	1	5	2683932	G	A	1	2	hmp	p.Ala26Thr/c.76G>A	missense_variant	Gcc/Acc	MISSENSE	CODING	0	2	b2552
05-1-CAGGTT	1	1	5	2686112	G		0	0							0	1
05-1-CAGGTT	1	1	5	2688634	G		0	0							0	1
05-1-CAGGTT	1	1	5	2689414	A		0	0							0	1
05-1-CAGGTT	1	1	5	2692814	T		0	0							0	1
05-1-CAGGTT	1	1	5	2693077	C		0	0							0	1
05-1-CAGGTT	1	1	5	2694510	A		0	0							0	1
05-1-CAGGTT	1	1	5	2695231	C		0	0							0	1
05-1-CAGGTT	1	1	5	2695937	C	T	1	2	pgpC	p.Ter212Ter/c.636G>A	splice_region_variant+stop_retained_variant	taG/taA	SILENT	CODING	0	0	b2560
05-1-CAGGTT	1	1	5	2698591	T		0	0							0	1
05-1-CAGGTT	1	1	5	2701043	C		0	0							0	1
05-1-CAGGTT	1	1	5	2702210	T		0	0							0	0
05-1-CAGGTT	1	1	5	2702464	C		0	0							0	1
05-1-CAGGTT	1	1	5	2709481	T	C	0.349206	1	nadB	p.Val347Ala/c.1040T>C	missense_variant	gTg/gCg	MISSENSE	CODING	0	0	b2574
05-1-CAGGTT	1	1	5	2709735	G		0	0							0	1
05-1-CAGGTT	1	1	5	2711098	C		0	0							0	1
05-1-CAGGTT	1	1	5	2711590	T	C	1	2	srmB	p.Trp225Arg/c.673T>C	missense_variant	Tgg/Cgg	MISSENSE	CODING	0	0	b2576
05-1-CAGGTT	1	1	5	2713495	T		0	0							0	1
05-1-CAGGTT	1	1	5	2715194	G		0	0							0	1
05-1-CAGGTT	1	1	5	2715834	A		0	0							0	0
05-1-CAGGTT	1	1	5	2716679	T		0	0							0	1
05-1-CAGGTT	1	1	5	2717637	G		0	0							0	1
05-1-CAGGTT	1	1	5	2717954	T		0	0							0	2
05-1-CAGGTT	1	1	5	2717971	C		0	0							0	1
05-1-CAGGTT	1	1	5	2721080	G		0	0							0	1
05-1-CAGGTT	1	1	5	2721087	G	A	0.869565	2	pssA	p.Ala113Ala/c.339G>A	synonymous_variant	gcG/gcA	SILENT	CODING	0	11	b2585
05-1-CAGGTT	1	1	5	2722204	G		0	0							0	1
05-1-CAGGTT	1	1	5	2722243	T		0	0							0	1
05-1-CAGGTT	1	1	5	2722470	C	T	1	2	kgtP	p.Ter433Ter/c.1299G>A	splice_region_variant+stop_retained_variant	taG/taA	SILENT	CODING	0	0	b2587
05-1-CAGGTT	1	1	5	2723299	C		0	0							0	2
05-1-CAGGTT	1	1	5	2724199	G		0	0							0	3
05-1-CAGGTT	1	1	5	2724276	CAT		0	0							0	1
05-1-CAGGTT	1	1	5	2729844	T		0	0							0	1
05-1-CAGGTT	1	1	5	2735382	T		0	0							0	13
05-1-CAGGTT	1	1	5	2735517	G	A	1	2	raiA	p.Ter114Ter/c.342G>A	splice_region_variant+stop_retained_variant	taG/taA	SILENT	CODING	0	0	b2597
05-1-CAGGTT	1	1	5	2737106	T		0	0							0	1
05-1-CAGGTT	1	1	5	2737756	G		0	0							0	1
05-1-CAGGTT	1	1	5	2737917	C		0	0							0	1
05-1-CAGGTT	1	1	5	2738335	G		0	0							0	1
05-1-CAGGTT	1	1	5	2740984	G	A	1	2	yfiN	p.Asp194Asn/c.580G>A	missense_variant	Gat/Aat	MISSENSE	CODING	0	0	b2604
05-1-CAGGTT	1	1	5	2747340	G		0	0							0	1
05-1-CAGGTT	1	1	5	2747533	C		0	0							0	1
05-1-CAGGTT	1	1	5	2748222	A		0	0							0	1
05-1-CAGGTT	1	1	5	2753302	G		0	0							0	1
05-1-CAGGTT	1	1	5	2756293	C		0	0							0	1
05-1-CAGGTT	1	1	5	2758117	G		0	0							0	2
05-1-CAGGTT	1	1	5	2760595	G		0	0							0	1
05-1-CAGGTT	1	1	5	2763673	G		0	0							0	0
05-1-CAGGTT	1	1	5	2763846	GCCCCCT		0	0							0	4
05-1-CAGGTT	1	1	5	2764044	T		0	0							0	1
05-1-CAGGTT	1	1	5	2765766	A		0	0							0	0
05-1-CAGGTT	1	1	5	2766781	T		0	0							0	1
05-1-CAGGTT	1	1	5	2767508	G	A	1	2	yfjQ	p.Ter274Ter/c.822G>A	splice_region_variant+stop_retained_variant	taG/taA	SILENT	CODING	0	0	b2633
05-1-CAGGTT	1	1	5	2768426	G	A	1	2	yfjR	p.Ter234Ter/c.702G>A	splice_region_variant+stop_retained_variant	taG/taA	SILENT	CODING	0	0	b2634
05-1-CAGGTT	1	1	5	2768816	GCCCCCG		0	0							0	1
05-1-CAGGTT	1	1	5	2772411	T		0	0							0	0
05-1-CAGGTT	1	1	5	2772800	T		0	0							0	1
05-1-CAGGTT	1	1	5	2778368	G		0	0							0	2
05-1-CAGGTT	1	1	5	2779154	T	C	1	2	ypjA	p.Asp532Gly/c.1595A>G	missense_variant	gAc/gGc	MISSENSE	CODING	0	0	b2647
05-1-CAGGTT	1	1	5	2780410	ACCCCCG	ACCCCG	1	2	ypjA	p.Gly113fs/c.334delG	frameshift_variant	ggg/		CODING	0	0	b2647
05-1-CAGGTT	1	1	5	2782551	C	T	1	2	ypjC	p.Ter161Ter/c.483G>A	stop_retained_variant	taG/taA	SILENT	CODING	0	0	b2650
05-1-CAGGTT	1	1	5	2782648	T		0	0							0	1
05-1-CAGGTT	1	1	5	2783627	T		0	0							0	1
05-1-CAGGTT	1	1	5	2784751	G	A	1	2	ygaQ	p.Ter111Ter/c.333G>A	stop_retained_variant	taG/taA	SILENT	CODING	0	0	b4462
05-1-CAGGTT	1	1	5	2784767	ACA	AA	1	2	ygaQ	p.Thr117fs/c.350delC	frameshift_variant	aca/		CODING	0	0	b4462
05-1-CAGGTT	1	1	5	2785456	G	A	1	2	ygaQ	p.Ter346Ter/c.1038G>A	stop_retained_variant	taG/taA	SILENT	CODING	0	0	b4462
05-1-CAGGTT	1	1	5	2786260	G	A	1	2	ygaQ	p.Ter614Ter/c.1842G>A	stop_retained_variant	taG/taA	SILENT	CODING	0	0	b4462
05-1-CAGGTT	1	1	5	2792037	G	A	1	2	gabT	p.Ter427Ter/c.1281G>A	splice_region_variant+stop_retained_variant	taG/taA	SILENT	CODING	0	0	b2662
05-1-CAGGTT	1	1	5	2794143	ATG		0	0							0	1
05-1-CAGGTT	1	1	5	2794168	C	T	1	2	csiR	p.Ala158Val/c.473C>T	missense_variant	gCg/gTg	MISSENSE	CODING	0	1	b2664
05-1-CAGGTT	1	1	5	2794359	C	T	1	2	ygaU	p.Ter150Ter/c.450G>A	splice_region_variant+stop_retained_variant	taG/taA	SILENT	CODING	0	0	b2665
05-1-CAGGTT	1	1	5	2794938	T	C	0.948718	2	yqaE	p.Tyr38Cys/c.113A>G	missense_variant	tAt/tGt	MISSENSE	CODING	0	0	b2666
05-1-CAGGTT	1	1	5	2795435	T		0	0							0	1
05-1-CAGGTT	1	1	5	2797008	T		0	0							0	0
05-1-CAGGTT	1	1	5	2798276	A	G	0.403509	1	ygaM	p.Ser37Gly/c.109A>G	missense_variant	Agc/Ggc	MISSENSE	CODING	0	0	b2672
05-1-CAGGTT	1	1	5	2798497	G	A	1	2	ygaM	p.Ter110Ter/c.330G>A	splice_region_variant+stop_retained_variant	taG/taA	SILENT	CODING	0	0	b2672
05-1-CAGGTT	1	1	5	2802806	A		0	0							0	1
05-1-CAGGTT	1	1	5	2803435	G		0	0							0	1
05-1-CAGGTT	1	1	5	2805005	A		0	0							0	0
05-1-CAGGTT	1	1	5	2807515	A		0	0							0	1
05-1-CAGGTT	1	1	5	2807969	G		0	0							0	1
05-1-CAGGTT	1	1	5	2812240	C	T	1	2	luxS	p.Ter172Ter/c.516G>A	splice_region_variant+stop_retained_variant	taG/taA	SILENT	CODING	0	0	b2687
05-1-CAGGTT	1	1	5	2814446	A		0	0							0	1
05-1-CAGGTT	1	1	5	2816853	T		0.0117647	0							0	0
05-1-CAGGTT	1	1	5	2818683	G		0	0							0	0
05-1-CAGGTT	1	1	5	2819446	G		0	0							0	2
05-1-CAGGTT	1	1	5	2821933	G		0	0							0	1
05-1-CAGGTT	1	1	5	2822039	G		0	0							0	1
05-1-CAGGTT	1	1	5	2822513	C	T	1	2	mltB	p.Ter362Ter/c.1086G>A	splice_region_variant+stop_retained_variant	taG/taA	SILENT	CODING	0	0	b2701
05-1-CAGGTT	1	1	5	2822517	TGT	TT	1	2	mltB	p.Gln361fs/c.1081delC	frameshift_variant	cag/		CODING	0	2	b2701
05-1-CAGGTT	1	1	5	2824548	T		0	0							0	1
05-1-CAGGTT	1	1	5	2825373	G	A	1	2	srlE	p.Ter320Ter/c.960G>A	splice_region_variant+stop_retained_variant	taG/taA	SILENT	CODING	0	0	b2703
05-1-CAGGTT	1	1	5	2825693	G		0	0							0	1
05-1-CAGGTT	1	1	5	2828926	C		0	0							0	1
05-1-CAGGTT	1	1	5	2833067	G	A	1	2	norW	p.Ter378Ter/c.1134G>A	splice_region_variant+stop_retained_variant	taG/taA	SILENT	CODING	0	0	b2711
05-1-CAGGTT	1	1	5	2836522	C		0	0							0	1
05-1-CAGGTT	1	1	5	2837024	T		0	0							0	1
05-1-CAGGTT	1	1	5	2837406	T	A	1	2		n.2837406T>A	intergenic_region				0	0
05-1-CAGGTT	1	1	5	2838278	G		0	0							0	1
05-1-CAGGTT	1	1	5	2840436	G	A	1	2	ascB	p.Ter475Ter/c.1425G>A	splice_region_variant+stop_retained_variant	taG/taA	SILENT	CODING	0	0	b2716
05-1-CAGGTT	1	1	5	2840595	C	T	0.978723	2	hycI	p.Ter157Ter/c.471G>A	splice_region_variant+stop_retained_variant	taG/taA	SILENT	CODING	0	0	b2717
05-1-CAGGTT	1	1	5	2842180	G		0	0							0	1
05-1-CAGGTT	1	1	5	2846029	A		0	0							0	0
05-1-CAGGTT	1	1	5	2846374	C		0	0							0	1
05-1-CAGGTT	1	1	5	2849895	G	A	1	2	hypC	p.Gly4Ser/c.10G>A	missense_variant	Ggc/Agc	MISSENSE	CODING	0	0	b2728
05-1-CAGGTT	1	1	5	2851218	T		0	0							0	1
05-1-CAGGTT	1	1	5	2852625	C	T	0.0810811	0	fhlA	p.Ser89Leu/c.266C>T	missense_variant	tCg/tTg	MISSENSE	CODING	0	1	b2731
05-1-CAGGTT	1	1	5	2854475	C	T	1	2	ygbA	p.Ter118Ter/c.354G>A	splice_region_variant+stop_retained_variant	taG/taA	SILENT	CODING	0	0	b2732
05-1-CAGGTT	1	1	5	2855040	G		0	0							0	1
05-1-CAGGTT	1	1	5	2855163	TA	TGA	1	2	mutS	p.Tyr17fs/c.49_50insG	frameshift_variant+stop_gained	tat/tGat		CODING	0	0	b2733
05-1-CAGGTT	1	1	5	2855165	TCTCA	TA	1	2	mutS	p.Leu18del/c.52_54delCTC	inframe_deletion	ctc/		CODING	0	0	b2733
05-1-CAGGTT	1	1	5	2855170	GG	GTCG	1	2	mutS	p.Arg19fs/c.56_57insTC	frameshift_variant	agg/agTCg		CODING	0	0	b2733
05-1-CAGGTT	1	1	5	2857560	C	T	1	2	mutS	p.Leu816Leu/c.2446C>T	synonymous_variant	Ctg/Ttg	SILENT	CODING	0	0	b2733
05-1-CAGGTT	1	1	5	2857643	GGAG		0	0							0	0
05-1-CAGGTT	1	1	5	2858438	G	A	1	2	pphB	p.Ter219Ter/c.657G>A	splice_region_variant+stop_retained_variant	taG/taA	SILENT	CODING	0	0	b2734
05-1-CAGGTT	1	1	5	2858446	CTT	CT	1	2	pphB	c.*10delT	downstream_gene_variant	10		CODING	0	0	b2734
05-1-CAGGTT	1	1	5	2867406	C		0	0							0	2
05-1-CAGGTT	1	1	5	2867491	A		0	0							0	1
05-1-CAGGTT	1	1	5	2869593	A		0	0							0	1
05-1-CAGGTT	1	1	5	2874966	G	A	1	2	iap	p.Ala122Thr/c.364G>A	missense_variant	Gcc/Acc	MISSENSE	CODING	0	0	b2753
05-1-CAGGTT	1	1	5	2875870	A		0	0							0	1
05-1-CAGGTT	1	1	5	2876644	G		0	0							0	1
05-1-CAGGTT	1	1	5	2886200	G		0	0							0	1
05-1-CAGGTT	1	1	5	2891950	G	A	1	2	ygcO	p.Ala4Thr/c.10G>A	missense_variant	Gcc/Acc	MISSENSE	CODING	0	0	b2767
05-1-CAGGTT	1	1	5	2891982	GCACA	GA	1	2	ygcO	p.His15del/c.43_45delCAC	inframe_deletion	cac/		CODING	0	1	b2767
05-1-CAGGTT	1	1	5	2892289	G		0	0							0	0
05-1-CAGGTT	1	1	5	2895574	G		0	0							0	0
05-1-CAGGTT	1	1	5	2898318	G		0	0							0	0
05-1-CAGGTT	1	1	5	2899481	A		0	0							0	1
05-1-CAGGTT	1	1	5	2900066	A		0	0							0	1
05-1-CAGGTT	1	1	5	2900565	G	A	1	2	ygcE	p.Gly216Gly/c.648G>A	synonymous_variant	ggG/ggA	SILENT	CODING	0	0	b2776
05-1-CAGGTT	1	1	5	2903347	G		0	0							0	1
05-1-CAGGTT	1	1	5	2903554	T	C	1	2	yqcG	c.-25T>C	upstream_gene_variant	25		CODING	0	0	b4682
05-1-CAGGTT	1	1	5	2904125	A		0	0							0	1
05-1-CAGGTT	1	1	5	2904324	A		0	0							0	1
05-1-CAGGTT	1	1	5	2908778	C	T	1	2	mazF	p.Ter112Ter/c.336G>A	splice_region_variant+stop_retained_variant	taG/taA	SILENT	CODING	0	0	b2782
05-1-CAGGTT	1	1	5	2909439	C	T	1	2	relA	p.Ter745Ter/c.2235G>A	splice_region_variant+stop_retained_variant	taG/taA	SILENT	CODING	0	0	b2784
05-1-CAGGTT	1	1	5	2911721	C	T	1	2	rlmD	p.Ter434Ter/c.1302G>A	splice_region_variant+stop_retained_variant	taG/taA	SILENT	CODING	0	0	b2785
05-1-CAGGTT	1	1	5	2912284	G		0	0							0	1
05-1-CAGGTT	1	1	5	2913127	C	T	0.985075	2	barA	p.Pro17Ser/c.49C>T	missense_variant	Ccg/Tcg	MISSENSE	CODING	0	0	b2786
05-1-CAGGTT	1	1	5	2914211	T		0	0							0	1
05-1-CAGGTT	1	1	5	2921638	T		0	0							0	1
05-1-CAGGTT	1	1	5	2921797	T		0	0							0	1
05-1-CAGGTT	1	1	5	2924848	G		0	0							0	1
05-1-CAGGTT	1	1	5	2924900	G		0	0							0	1
05-1-CAGGTT	1	1	5	2925709	G		0	0							0	1
05-1-CAGGTT	1	1	5	2927249	T		0	0							0	1
05-1-CAGGTT	1	1	5	2932315	A		0	0							0	1
05-1-CAGGTT	1	1	5	2934953	T	C	1	2	fucI	p.Phe450Leu/c.1348T>C	missense_variant	Ttc/Ctc	MISSENSE	CODING	0	0	b2802
05-1-CAGGTT	1	1	5	2935440	A		0	0							0	1
05-1-CAGGTT	1	1	5	2935824	A	G	1	2	fucK	p.Asp122Gly/c.365A>G	missense_variant	gAc/gGc	MISSENSE	CODING	0	0	b2803
05-1-CAGGTT	1	1	5	2936261	G		0	0							0	1
05-1-CAGGTT	1	1	5	2937483	A		0	0							0	1
05-1-CAGGTT	1	1	5	2937847	T		0	0							0	1
05-1-CAGGTT	1	1	5	2939649	G		0	0							0	1
05-1-CAGGTT	1	1	5	2942820	G		0	0							0	1
05-1-CAGGTT	1	1	5	2942917	G		0	0							0	1
05-1-CAGGTT	1	1	5	2948590	G		0	0							0	1
05-1-CAGGTT	1	1	5	2952196	G	A	1	2	recB	p.Asn610Asn/c.1830C>T	synonymous_variant	aaC/aaT	SILENT	CODING	0	2	b2820
05-1-CAGGTT	1	1	5	2952418	G		0	0							0	1
05-1-CAGGTT	1	1	5	2953118	T		0	0							0	2
05-1-CAGGTT	1	1	5	2953511	C		0	0							0	1
05-1-CAGGTT	1	1	5	2953959	C		0	0							0	1
05-1-CAGGTT	1	1	5	2959021	G		0	0							0	1
05-1-CAGGTT	1	1	5	2960279	C		0	0							0	1
05-1-CAGGTT	1	1	5	2960463	C	T	1	2	ppdC	p.Ter108Ter/c.324G>A	splice_region_variant+stop_retained_variant	taG/taA	SILENT	CODING	0	0	b2823
05-1-CAGGTT	1	1	5	2960528	T		0	0							0	1
05-1-CAGGTT	1	1	5	2964210	C	T	1	2	ptsP	p.Ter749Ter/c.2247G>A	splice_region_variant+stop_retained_variant	taG/taA	SILENT	CODING	0	0	b2829
05-1-CAGGTT	1	1	5	2964410	C		0	0							0	1
05-1-CAGGTT	1	1	5	2966354	T		0	0							0	1
05-1-CAGGTT	1	1	5	2968373	G	A	1	2	mutH	p.Ter230Ter/c.690G>A	splice_region_variant+stop_retained_variant	taG/taA	SILENT	CODING	0	0	b2831
05-1-CAGGTT	1	1	5	2969168	T		0	0							0	1
05-1-CAGGTT	1	1	5	2970874	G		0	0							0	1
05-1-CAGGTT	1	1	5	2972087	G		0	0							0	1
05-1-CAGGTT	1	1	5	2972256	T		0	0							0	1
05-1-CAGGTT	1	1	5	2974057	T		0	0							0	1
05-1-CAGGTT	1	1	5	2976196	T		0	0							0	1
05-1-CAGGTT	1	1	5	2977965	C	T	1	2	lysR	p.Ala308Val/c.923C>T	missense_variant	gCt/gTt	MISSENSE	CODING	0	0	b2839
05-1-CAGGTT	1	1	5	2979564	G		0	0							0	1
05-1-CAGGTT	1	1	5	2979918	GCCCCCG		0	0							0	1
05-1-CAGGTT	1	1	5	2981310	C	T	1	2	kduI	p.Ter279Ter/c.837G>A	splice_region_variant+stop_retained_variant	taG/taA	SILENT	CODING	0	0	b2843
05-1-CAGGTT	1	1	5	2981556	G		0	0							0	1
05-1-CAGGTT	1	1	5	2981606	GCC		0	0							0	1
05-1-CAGGTT	1	1	5	2982295	A		0	0							0	0
05-1-CAGGTT	1	1	5	2982433	C	T	1	2	yqeF	p.Ter394Ter/c.1182G>A	splice_region_variant+stop_retained_variant	taG/taA	SILENT	CODING	0	0	b2844
05-1-CAGGTT	1	1	5	2983433	G		0	0							0	1
05-1-CAGGTT	1	1	5	2985933	G		0	0							0	1
05-1-CAGGTT	1	1	5	2986279	T		0	0							0	0
05-1-CAGGTT	1	1	5	2989295	C		0	0							0	1
05-1-CAGGTT	1	1	5	2991878	G	A	1	2	ygeI	p.Ter73Ter/c.219G>A	splice_region_variant+stop_retained_variant	taG/taA	SILENT	CODING	0	0	b2853
05-1-CAGGTT	1	1	5	2992437	G	A	0.981818	2	pbl	p.Ter159Ter/c.477G>A	stop_retained_variant	taG/taA	SILENT	CODING	0	0	b2854
05-1-CAGGTT	1	1	5	2993217	G		0	0							0	0
05-1-CAGGTT	1	1	5	2993233	TAA		0	0							0	0
05-1-CAGGTT	1	1	5	2993336	C	T	1	2	ygeN	p.???236???/c.707G>A	splice_region_variant+synonymous_variant	aG/aA	SILENT	CODING	0	0	b2858
05-1-CAGGTT	1	1	5	2993775	CTTTTTTTTC		0	0							0	0
05-1-CAGGTT	1	1	5	2994394	C	T	1	2	insD1	p.Ter302Ter/c.906G>A	splice_region_variant+stop_retained_variant	taG/taA	SILENT	CODING	0	0	b2860
05-1-CAGGTT	1	1	5	2995711	C	T	1	2	ygeQ	c.*3G>A	downstream_gene_variant	3		CODING	0	0	b2863
05-1-CAGGTT	1	1	5	2997176	G		0	0							0	1
05-1-CAGGTT	1	1	5	3000723	G		0	0							0	1
05-1-CAGGTT	1	1	5	3002915	C		0	0							0	1
05-1-CAGGTT	1	1	5	3006413	T		0	0							0	1
05-1-CAGGTT	1	1	5	3007686	T		0	0							0	2
05-1-CAGGTT	1	1	5	3010573	AGG	AG	1	2		n.3010575delG	intergenic_region				0	0
05-1-CAGGTT	1	1	5	3012279	TCC	TC	1	2	yqeB	c.-20delG	upstream_gene_variant	20		CODING	0	0	b2875
05-1-CAGGTT	1	1	5	3012309	C	T	0.9875	2	yqeC	p.Ter257Ter/c.771G>A	splice_region_variant+stop_retained_variant	taG/taA	SILENT	CODING	0	0	b2876
05-1-CAGGTT	1	1	5	3012934	A		0	0							0	1
05-1-CAGGTT	1	1	5	3013033	G		0	0							0	1
05-1-CAGGTT	1	1	5	3013760	G	A	1	2	mocA	p.Ter193Ter/c.579G>A	splice_region_variant+stop_retained_variant	taG/taA	SILENT	CODING	0	0	b2877
05-1-CAGGTT	1	1	5	3016402	T		0	0							0	1
05-1-CAGGTT	1	1	5	3021762	G		0	0							0	1
05-1-CAGGTT	1	1	5	3022541	A		0	0							0	1
05-1-CAGGTT	1	1	5	3024879	G		0	0							0	0
05-1-CAGGTT	1	1	5	3025774	G		0	0							0	1
05-1-CAGGTT	1	1	5	3030054	G	A	1	2	uacT	p.Ser222Ser/c.666G>A	synonymous_variant	tcG/tcA	SILENT	CODING	0	11	b2888
05-1-CAGGTT	1	1	5	3031693	G		0	0							0	0
05-1-CAGGTT	1	1	5	3034395	C	T	0.987654	2	recJ	p.Ter578Ter/c.1734G>A	splice_region_variant+stop_retained_variant	taG/taA	SILENT	CODING	0	0	b2892
05-1-CAGGTT	1	1	5	3035403	A		0	0							0	1
05-1-CAGGTT	1	1	5	3036395	G		0	0							0	0
05-1-CAGGTT	1	1	5	3037145	G		0	0							0	4
05-1-CAGGTT	1	1	5	3038205	C		0	0							0	1
05-1-CAGGTT	1	1	5	3046157	C		0	0							0	1
05-1-CAGGTT	1	1	5	3049513	G		0	0							0	1
05-1-CAGGTT	1	1	5	3050134	T		0	0							0	0
05-1-CAGGTT	1	1	5	3052767	T		0	0							0	2
05-1-CAGGTT	1	1	5	3054295	G	A	1	2	fau	p.Pro11Pro/c.33G>A	synonymous_variant	ccG/ccA	SILENT	CODING	0	0	b2912
05-1-CAGGTT	1	1	5	3057315	T	C	0.977778	2	rpiA	p.Gly11Gly/c.33A>G	synonymous_variant	ggA/ggG	SILENT	CODING	0	7	b2914
05-1-CAGGTT	1	1	5	3058591	G		0	0							0	2
05-1-CAGGTT	1	1	5	3059224	A	G	1	2	scpA	p.Asn118Ser/c.353A>G	missense_variant	aAc/aGc	MISSENSE	CODING	0	0	b2917
05-1-CAGGTT	1	1	5	3060146	G		0	0							0	1
05-1-CAGGTT	1	1	5	3062699	C		0	0							0	1
05-1-CAGGTT	1	1	5	3064482	T		0	0							0	1
05-1-CAGGTT	1	1	5	3066195	C	T	1	2	argO	p.Ter212Ter/c.636G>A	splice_region_variant+stop_retained_variant	taG/taA	SILENT	CODING	0	0	b2923
05-1-CAGGTT	1	1	5	3066329	C		0	0							0	1
05-1-CAGGTT	1	1	5	3068715	G		0	0							0	1
05-1-CAGGTT	1	1	5	3071976	C		0	0							0	1
05-1-CAGGTT	1	1	5	3072781	G		0	0							0	1
05-1-CAGGTT	1	1	5	3074915	G		0	0							0	0
05-1-CAGGTT	1	1	5	3075168	G		0	0							0	1
05-1-CAGGTT	1	1	5	3079921	G		0	0							0	3
05-1-CAGGTT	1	1	5	3080060	T	C	1	2	loiP	p.Asp42Asp/c.126T>C	synonymous_variant	gaT/gaC	SILENT	CODING	0	0	b2936
05-1-CAGGTT	1	1	5	3081642	G	A	1	2	speB	p.Arg60Cys/c.178C>T	missense_variant	Cgt/Tgt	MISSENSE	CODING	0	0	b2937
05-1-CAGGTT	1	1	5	3083483	A	G	1	2	speA	p.Ser151Pro/c.451T>C	missense_variant	Tcc/Ccc	MISSENSE	CODING	0	0	b2938
05-1-CAGGTT	1	1	5	3086120	A		0	0							0	0
05-1-CAGGTT	1	1	5	3087743	C		0.0215054	0							0	1
05-1-CAGGTT	1	1	5	3087793	T		0	0							0	1
05-1-CAGGTT	1	1	5	3089355	T		0	0							0	1
05-1-CAGGTT	1	1	5	3091500	C		0	0							0	1
05-1-CAGGTT	1	1	5	3092256	T		0.0144928	0							0	45
05-1-CAGGTT	1	1	5	3092720	GCCCCCG		0	0							0	1
05-1-CAGGTT	1	1	5	3094695	G	A	1	2	yggU	p.Ter97Ter/c.291G>A	splice_region_variant+stop_retained_variant	taG/taA	SILENT	CODING	0	0	b2953
05-1-CAGGTT	1	1	5	3095456	C		0	0							0	0
05-1-CAGGTT	1	1	5	3096453	G		0	0							0	0
05-1-CAGGTT	1	1	5	3102087	G	A	1	2	mutY	p.Ter351Ter/c.1053G>A	splice_region_variant+stop_retained_variant	taG/taA	SILENT	CODING	0	0	b2961
05-1-CAGGTT	1	1	5	3103811	G		0	0							0	2
05-1-CAGGTT	1	1	5	3105870	C		0	0							0	1
05-1-CAGGTT	1	1	5	3111713	GCCCCCA		0	0							0	1
05-1-CAGGTT	1	1	5	3112705	GCCCCCG		0	0							0	2
05-1-CAGGTT	1	1	5	3113056	G		0	0							0	1
05-1-CAGGTT	1	1	5	3113337	C		0	0							0	1
05-1-CAGGTT	1	1	5	3114613	G		0	0							0	1
05-1-CAGGTT	1	1	5	3116944	G		0	0							0	1
05-1-CAGGTT	1	1	5	3121027	G		0	0							0	1
05-1-CAGGTT	1	1	5	3127058	G	A	1	2	glcC	p.Ter255Ter/c.765G>A	splice_region_variant+stop_retained_variant	taG/taA	SILENT	CODING	0	0	b2980
05-1-CAGGTT	1	1	5	3129363	C	T	1	2	yghQ	p.Ter356Ter/c.1068G>A	splice_region_variant+stop_retained_variant	taG/taA	SILENT	CODING	0	0	b2983
05-1-CAGGTT	1	1	5	3132832	GTG	GG	1	2	yghT	p.Gly228fs/c.681delT	frameshift_variant	cgt/		CODING	0	8	b2986
05-1-CAGGTT	1	1	5	3132845	G	A	1	2	yghT	p.Ter231Ter/c.693G>A	splice_region_variant+stop_retained_variant	taG/taA	SILENT	CODING	0	0	b2986
05-1-CAGGTT	1	1	5	3135490	T		0	0							0	0
05-1-CAGGTT	1	1	5	3137975	G		0.0131579	0							0	1
05-1-CAGGTT	1	1	5	3138316	T	C	0.974359	2	hybF	p.Ser9Gly/c.25A>G	missense_variant	Agc/Ggc	MISSENSE	CODING	0	6	b2991
05-1-CAGGTT	1	1	5	3139153	C		0	0							0	0
05-1-CAGGTT	1	1	5	3140395	G		0	0							0	1
05-1-CAGGTT	1	1	5	3146936	T		0	0							0	1
05-1-CAGGTT	1	1	5	3152952	G		0	0							0	1
05-1-CAGGTT	1	1	5	3155499	T		0	0							0	1
05-1-CAGGTT	1	1	5	3156674	C		0	0							0	0
05-1-CAGGTT	1	1	5	3160330	G		0	0							0	2
05-1-CAGGTT	1	1	5	3160660	G		0	0							0	1
05-1-CAGGTT	1	1	5	3168523	T		0	0							0	1
05-1-CAGGTT	1	1	5	3169901	C	T	1	2	ygiZ	p.Ter111Ter/c.333G>A	splice_region_variant+stop_retained_variant	taG/taA	SILENT	CODING	0	0	b3027
05-1-CAGGTT	1	1	5	3173167	T		0	0							0	1
05-1-CAGGTT	1	1	5	3173545	A		0	0							0	1
05-1-CAGGTT	1	1	5	3173703	G		0	0							0	2
05-1-CAGGTT	1	1	5	3174048	T		0	0							0	0
05-1-CAGGTT	1	1	5	3174611	G		0	0							0	0
05-1-CAGGTT	1	1	5	3174743	G	A	1	2	cpdA	p.Thr38Ile/c.113C>T	missense_variant	aCc/aTc	MISSENSE	CODING	0	0	b3032
05-1-CAGGTT	1	1	5	3174880	C	T	1	2	yqiB	p.Ter141Ter/c.423G>A	splice_region_variant+stop_retained_variant	taG/taA	SILENT	CODING	0	0	b3033
05-1-CAGGTT	1	1	5	3175808	T		0	0							0	1
05-1-CAGGTT	1	1	5	3175888	A		0	0							0	0
05-1-CAGGTT	1	1	5	3176037	G	A	1	2		n.3176037G>A	intergenic_region				0	0
05-1-CAGGTT	1	1	5	3176166	C		0.0108696	0							0	1
05-1-CAGGTT	1	1	5	3176269	G		0	0							0	1
05-1-CAGGTT	1	1	5	3181028	G	A	0.966667	2	zupT	p.Gly153Ser/c.457G>A	missense_variant	Ggt/Agt	MISSENSE	CODING	0	0	b3040
05-1-CAGGTT	1	1	5	3182628	C		0	0							0	1
05-1-CAGGTT	1	1	5	3185437	G	A	1	2	yqiG	c.30-6G>A	splice_region_variant+intron_variant			CODING	0	0	b3046
05-1-CAGGTT	1	1	5	3185610	G	A	1	2	yqiG	p.Arg66His/c.197G>A	missense_variant	cGc/cAc	MISSENSE	CODING	0	0	b3046
05-1-CAGGTT	1	1	5	3186480	G		0	0							0	1
05-1-CAGGTT	1	1	5	3188390	A		0	0							0	1
05-1-CAGGTT	1	1	5	3189718	GTATC	ATATC	0.986667	2	yqiI	p.Ter355Ter/c.1065G>A	splice_region_variant+stop_retained_variant	taG/taA	SILENT	CODING	0	0	b3048
05-1-CAGGTT	1	1	5	3192310	T		0.0350877	0							0	1
05-1-CAGGTT	1	1	5	3194781	T		0	0							0	1
05-1-CAGGTT	1	1	5	3196092	C		0	0							0	1
05-1-CAGGTT	1	1	5	3197172	G		0	0							0	1
05-1-CAGGTT	1	1	5	3197451	T	C	1	2	glnE	p.Ala71Ala/c.213A>G	synonymous_variant	gcA/gcG	SILENT	CODING	0	0	b3053
05-1-CAGGTT	1	1	5	3199460	G		0	0							0	1
05-1-CAGGTT	1	1	5	3200518	A		0	0							0	1
05-1-CAGGTT	1	1	5	3202877	A		0	0							0	0
05-1-CAGGTT	1	1	5	3203346	C	T	1	2	ttdR	p.Ter311Ter/c.933G>A	splice_region_variant+stop_retained_variant	taG/taA	SILENT	CODING	0	0	b3060
05-1-CAGGTT	1	1	5	3204537	T		0	0							0	2
05-1-CAGGTT	1	1	5	3212699	C		0	0							0	1
05-1-CAGGTT	1	1	5	3215682	T		0	0							0	1
05-1-CAGGTT	1	1	5	3216006	T		0	0							0	1
05-1-CAGGTT	1	1	5	3216387	C	T	1	2	aer	p.Glu238Lys/c.712G>A	missense_variant	Gag/Aag	MISSENSE	CODING	0	0	b3072
05-1-CAGGTT	1	1	5	3218212	G	A	1	2	patA	p.Ala233Thr/c.697G>A	missense_variant	Gct/Act	MISSENSE	CODING	0	0	b3073
05-1-CAGGTT	1	1	5	3218428	G		0	0							0	1
05-1-CAGGTT	1	1	5	3223470	A		0	0							0	0
05-1-CAGGTT	1	1	5	3229558	T		0	0							0	1
05-1-CAGGTT	1	1	5	3231842	G		0	0							0	1
05-1-CAGGTT	1	1	5	3232672	G		0	0							0	1
05-1-CAGGTT	1	1	5	3235217	G		0	0							0	1
05-1-CAGGTT	1	1	5	3240387	G		0	0							0	1
05-1-CAGGTT	1	1	5	3241581	T		0	0							0	1
05-1-CAGGTT	1	1	5	3242149	G		0	0							0	1
05-1-CAGGTT	1	1	5	3243361	A		0	0							0	1
05-1-CAGGTT	1	1	5	3246668	ACCCCCA		0	0							0	2
05-1-CAGGTT	1	1	5	3246961	T		0	0							0	4
05-1-CAGGTT	1	1	5	3247329	G		0	0							0	1
05-1-CAGGTT	1	1	5	3249167	G		0	0							0	1
05-1-CAGGTT	1	1	5	3250623	G		0	0							0	3
05-1-CAGGTT	1	1	5	3250862	G		0	0							0	1
05-1-CAGGTT	1	1	5	3251356	A		0	0							0	0
05-1-CAGGTT	1	1	5	3253042	G	A	1	2	yhaK	p.Ter234Ter/c.702G>A	splice_region_variant+stop_retained_variant	taG/taA	SILENT	CODING	0	0	b3106
05-1-CAGGTT	1	1	5	3255697	G	A	1	2	yhaO	p.Gly112Gly/c.336C>T	synonymous_variant	ggC/ggT	SILENT	CODING	0	0	b3110
05-1-CAGGTT	1	1	5	3256645	T		0	0							0	1
05-1-CAGGTT	1	1	5	3260558	G		0	0							0	1
05-1-CAGGTT	1	1	5	3264149	C	T	1	2	tdcA	p.Ter313Ter/c.939G>A	splice_region_variant+stop_retained_variant	taG/taA	SILENT	CODING	0	0	b3118
05-1-CAGGTT	1	1	5	3267034	A	G	1	2	yhaC	p.Ser200Gly/c.598A>G	missense_variant	Agt/Ggt	MISSENSE	CODING	0	0	b3121
05-1-CAGGTT	1	1	5	3267413	T		0	0							0	1
05-1-CAGGTT	1	1	5	3267624	G	A	1	2	yhaC	p.Ter396Ter/c.1188G>A	splice_region_variant+stop_retained_variant	taG/taA	SILENT	CODING	0	0	b3121
05-1-CAGGTT	1	1	5	3267810	A		0	0							0	1
05-1-CAGGTT	1	1	5	3269954	T	C	1	2	garR	p.Thr274Ala/c.820A>G	missense_variant	Acg/Gcg	MISSENSE	CODING	0	0	b3125
05-1-CAGGTT	1	1	5	3273558	G		0	0							0	1
05-1-CAGGTT	1	1	5	3273608	T		0	0							0	1
05-1-CAGGTT	1	1	5	3275748	C	T	1	2	yhaV	p.Phe130Phe/c.390C>T	synonymous_variant	ttC/ttT	SILENT	CODING	0	0	b3130
05-1-CAGGTT	1	1	5	3275889	C	T	1	2	agaR	p.Val267Ile/c.799G>A	missense_variant	Gtc/Atc	MISSENSE	CODING	0	0	b3131
05-1-CAGGTT	1	1	5	3277263	G		0	0							0	1
05-1-CAGGTT	1	1	5	3277324	T		0	0							0	1
05-1-CAGGTT	1	1	5	3280694	G		0	0							0	1
05-1-CAGGTT	1	1	5	3281717	A		0	0							0	1
05-1-CAGGTT	1	1	5	3284754	G		0	0							0	1
05-1-CAGGTT	1	1	5	3286367	G		0	0							0	1
05-1-CAGGTT	1	1	5	3292336	A		0	0							0	0
05-1-CAGGTT	1	1	5	3292447	G		0	0							0	0
05-1-CAGGTT	1	1	5	3295006	G	A	1	2	yraP	p.Ter192Ter/c.576G>A	splice_region_variant+stop_retained_variant	taG/taA	SILENT	CODING	0	0	b3150
05-1-CAGGTT	1	1	5	3296057	T	C	1	2	yraQ	p.Glu35Gly/c.104A>G	missense_variant	gAa/gGa	MISSENSE	CODING	0	9	b3151
05-1-CAGGTT	1	1	5	3296072	CAG		0	0							0	1
05-1-CAGGTT	1	1	5	3297460	A	G	1	2	yhbO	p.Thr155Thr/c.465A>G	synonymous_variant	acA/acG	SILENT	CODING	0	0	b3153
05-1-CAGGTT	1	1	5	3298021	G	A	1	2	yhbQ	p.Ala12Thr/c.34G>A	missense_variant	Gcc/Acc	MISSENSE	CODING	0	3	b3155
05-1-CAGGTT	1	1	5	3298990	A		0	0							0	0
05-1-CAGGTT	1	1	5	3299606	GCC		0	0							0	1
05-1-CAGGTT	1	1	5	3299621	G	A	1	2	yhbU	p.Gly39Ser/c.115G>A	missense_variant	Ggc/Agc	MISSENSE	CODING	0	0	b3158
05-1-CAGGTT	1	1	5	3302477	G	A	1	2	yhbW	p.Ter336Ter/c.1008G>A	splice_region_variant+stop_retained_variant	taG/taA	SILENT	CODING	0	0	b3160
05-1-CAGGTT	1	1	5	3305334	G		0	0							0	2
05-1-CAGGTT	1	1	5	3306062	C	T	1	2	nlpI	p.Ter295Ter/c.885G>A	splice_region_variant+stop_retained_variant	taG/taA	SILENT	CODING	0	0	b3163
05-1-CAGGTT	1	1	5	3306129	T		0	0							0	1
05-1-CAGGTT	1	1	5	3306890	G	A	1	2	nlpI	p.Cys19Cys/c.57C>T	synonymous_variant	tgC/tgT	SILENT	CODING	0	0	b3163
05-1-CAGGTT	1	1	5	3309164	G		0	0							0	1
05-1-CAGGTT	1	1	5	3309520	G		0	0							0	0
05-1-CAGGTT	1	1	5	3310882	T		0	0							0	1
05-1-CAGGTT	1	1	5	3313911	T		0	0							0	1
05-1-CAGGTT	1	1	5	3316835	T		0	0							0	1
05-1-CAGGTT	1	1	5	3318355	T	C	1	2	yhbX	p.Glu427Glu/c.1281A>G	synonymous_variant	gaA/gaG	SILENT	CODING	0	1	b3173
05-1-CAGGTT	1	1	5	3327437	G		0	0							0	1
05-1-CAGGTT	1	1	5	3328375	GTT	GTTT	0.9375	2	dacB	p.Glu466fs/c.1395dupT	frameshift_variant+stop_gained	gaa/Tgaa		CODING	0	1	b3182
05-1-CAGGTT	1	1	5	3328418	G	A	1	2	dacB	p.Ter478Ter/c.1434G>A	splice_region_variant+stop_retained_variant	taG/taA	SILENT	CODING	0	0	b3182
05-1-CAGGTT	1	1	5	3332101	A		0	0							0	1
05-1-CAGGTT	1	1	5	3332471	G		0	0							0	1
05-1-CAGGTT	1	1	5	3335442	T		0	0							0	1
05-1-CAGGTT	1	1	5	3335527	G		0	0							0	1
05-1-CAGGTT	1	1	5	3337749	A		0	0							0	2
05-1-CAGGTT	1	1	5	3338358	G		0	0							0	1
05-1-CAGGTT	1	1	5	3338610	T	C	1	2	yrbG	p.Leu105Ser/c.314T>C	missense_variant	tTa/tCa	MISSENSE	CODING	0	0	b3196
05-1-CAGGTT	1	1	5	3340001	T		0	0							0	1
05-1-CAGGTT	1	1	5	3341989	C		0	0							0	2
05-1-CAGGTT	1	1	5	3342169	T		0	0							0	2
05-1-CAGGTT	1	1	5	3343939	T		0	0							0	1
05-1-CAGGTT	1	1	5	3345091	G	A	1	2	ptsN	p.Ter164Ter/c.492G>A	splice_region_variant+stop_retained_variant	taG/taA	SILENT	CODING	0	0	b3204
05-1-CAGGTT	1	1	5	3347733	C		0	0							0	1
05-1-CAGGTT	1	1	5	3348093	G		0	0							0	1
05-1-CAGGTT	1	1	5	3348900	T		0	0							0	1
05-1-CAGGTT	1	1	5	3351143	C	T	1	2	yhcC	p.Ter310Ter/c.930G>A	splice_region_variant+stop_retained_variant	taG/taA	SILENT	CODING	0	0	b3211
05-1-CAGGTT	1	1	5	3357423	G		0	0							0	2
05-1-CAGGTT	1	1	5	3357445	C		0	0							0	1
05-1-CAGGTT	1	1	5	3357509	T		0	0							0	1
05-1-CAGGTT	1	1	5	3358093	G		0	0							0	1
05-1-CAGGTT	1	1	5	3358791	G		0	0							0	0
05-1-CAGGTT	1	1	5	3360520	G	A	0.0930233	0	yhcA	p.Leu129Leu/c.387G>A	synonymous_variant	ctG/ctA	SILENT	CODING	0	1	b3215
05-1-CAGGTT	1	1	5	3361137	A		0	0							0	13
05-1-CAGGTT	1	1	5	3363686	G	A	1	2	insH1	c.*38C>T	downstream_gene_variant	38		CODING	0	0	b3218
05-1-CAGGTT	1	1	5	3364975	G	A	1	2	yhcF	p.Gly10Arg/c.28G>A	missense_variant	Gga/Aga	MISSENSE	CODING	0	0	b3219
05-1-CAGGTT	1	1	5	3369239	T		0	0							0	1
05-1-CAGGTT	1	1	5	3370276	G	A	1	2	nanT	p.Gly107Gly/c.321C>T	synonymous_variant	ggC/ggT	SILENT	CODING	0	0	b3224
05-1-CAGGTT	1	1	5	3372305	A		0	0							0	1
05-1-CAGGTT	1	1	5	3374188	A		0	0							0	1
05-1-CAGGTT	1	1	5	3376397	T		0.0151515	0							0	1
05-1-CAGGTT	1	1	5	3376500	G		0	0							0	1
05-1-CAGGTT	1	1	5	3383879	C	T	1	2	yhcO	p.Ter91Ter/c.273G>A	splice_region_variant+stop_retained_variant	taG/taA	SILENT	CODING	0	0	b3239
05-1-CAGGTT	1	1	5	3386102	G		0	0							0	1
05-1-CAGGTT	1	1	5	3387791	T		0	0							0	0
05-1-CAGGTT	1	1	5	3389298	T		0	0							0	1
05-1-CAGGTT	1	1	5	3395083	G		0	0							0	1
05-1-CAGGTT	1	1	5	3396587	G		0	0							0	1
05-1-CAGGTT	1	1	5	3396897	C	T	0.985714	2	mreC	p.Ter368Ter/c.1104G>A	splice_region_variant+stop_retained_variant	taG/taA	SILENT	CODING	0	0	b3250
05-1-CAGGTT	1	1	5	3398795	A	G	1	2	mreB	p.Arg105Arg/c.315T>C	synonymous_variant	cgT/cgC	SILENT	CODING	0	8	b3251
05-1-CAGGTT	1	1	5	3399934	T		0	0							0	0
05-1-CAGGTT	1	1	5	3400854	C		0	0							0	1
05-1-CAGGTT	1	1	5	3403910	G		0	0							0	1
05-1-CAGGTT	1	1	5	3408428	T	C	0.988636	2	dusB	p.Ser43Pro/c.127T>C	missense_variant	Tct/Cct	MISSENSE	CODING	0	0	b3260
05-1-CAGGTT	1	1	5	3409194	G		0	0							0	2
05-1-CAGGTT	1	1	5	3416373	A		0	0							0	1
05-1-CAGGTT	1	1	5	3421562	A		0	0							0	2
05-1-CAGGTT	1	1	5	3421798	G		0	0							0	1
05-1-CAGGTT	1	1	5	3421945	A		0	0							0	0
05-1-CAGGTT	1	1	5	3428448	A		0	0							0	1
05-1-CAGGTT	1	1	5	3431149	G		0	0							0	4
05-1-CAGGTT	1	1	5	3432599	G	A	1	2	fmt	p.Ala122Thr/c.364G>A	missense_variant	Gca/Aca	MISSENSE	CODING	0	2	b3288
05-1-CAGGTT	1	1	5	3432625	G		0	0							0	1
05-1-CAGGTT	1	1	5	3434207	G		0	0							0	1
05-1-CAGGTT	1	1	5	3437163	C	T	1	2	yhdN	p.Ter123Ter/c.369G>A	splice_region_variant+stop_retained_variant	taG/taA	SILENT	CODING	0	0	b3293
05-1-CAGGTT	1	1	5	3438972	G		0	0							0	1
05-1-CAGGTT	1	1	5	3439101	C		0	0							0	1
05-1-CAGGTT	1	1	5	3440476	G		0	0							0	1
05-1-CAGGTT	1	1	5	3441341	G		0	0							0	1
05-1-CAGGTT	1	1	5	3442284	T		0	0							0	1
05-1-CAGGTT	1	1	5	3449129	G		0	0							0	1
05-1-CAGGTT	1	1	5	3451011	G		0	0							0	1
05-1-CAGGTT	1	1	5	3453268	G		0	0							0	1
05-1-CAGGTT	1	1	5	3455638	G	A	1	2	gspD	p.Ala414Thr/c.1240G>A	missense_variant	Gcc/Acc	MISSENSE	CODING	0	0	b3325
05-1-CAGGTT	1	1	5	3461231	C		0	0							0	1
05-1-CAGGTT	1	1	5	3464335	A	G	0.971429	2	bfr	p.Leu138Pro/c.413T>C	missense_variant	cTt/cCt	MISSENSE	CODING	0	0	b3336
05-1-CAGGTT	1	1	5	3466189	G		0	0							0	10
05-1-CAGGTT	1	1	5	3468438	A		0	0							0	0
05-1-CAGGTT	1	1	5	3476482	T		0	0							0	1
05-1-CAGGTT	1	1	5	3476614	C	T	1	2	yheV	p.Ter67Ter/c.201G>A	splice_region_variant+stop_retained_variant	taG/taA	SILENT	CODING	0	0	b4551
05-1-CAGGTT	1	1	5	3476824	C	T	1	2	kefB	p.Ter602Ter/c.1806G>A	splice_region_variant+stop_retained_variant	taG/taA	SILENT	CODING	0	0	b3350
05-1-CAGGTT	1	1	5	3478283	G		0	0							0	1
05-1-CAGGTT	1	1	5	3480989	T		0	0							0	1
05-1-CAGGTT	1	1	5	3482490	A		0	0							0	1
05-1-CAGGTT	1	1	5	3482900	A	G	0.136986	1	prkB	p.Glu130Gly/c.389A>G	missense_variant	gAa/gGa	MISSENSE	CODING	0	1	b3355
05-1-CAGGTT	1	1	5	3483299	C		0	0							0	1
05-1-CAGGTT	1	1	5	3484293	T		0	0							0	3
05-1-CAGGTT	1	1	5	3484550	T		0	0							0	1
05-1-CAGGTT	1	1	5	3484610	G		0	0							0	1
05-1-CAGGTT	1	1	5	3498408	CAA		0	0							0	1
05-1-CAGGTT	1	1	5	3501974	G	A	1	2	frlD	p.Ter262Ter/c.786G>A	splice_region_variant+stop_retained_variant	taG/taA	SILENT	CODING	0	0	b3374
05-1-CAGGTT	1	1	5	3505171	G		0	0							0	1
05-1-CAGGTT	1	1	5	3505771	A		0	0							0	1
05-1-CAGGTT	1	1	5	3505964	A	G	1	2	php	p.Tyr217His/c.649T>C	missense_variant	Tac/Cac	MISSENSE	CODING	0	0	b3379
05-1-CAGGTT	1	1	5	3506472	GCC	GC	0.969697	2	php	p.Gly47fs/c.139delG	frameshift_variant	ggc/		CODING	0	0	b3379
05-1-CAGGTT	1	1	5	3513748	T	C	1	2	dam	p.Tyr63Cys/c.188A>G	missense_variant	tAt/tGt	MISSENSE	CODING	0	3	b3387
05-1-CAGGTT	1	1	5	3514126	T	C	0.985915	2	damX	p.Lys401Lys/c.1203A>G	synonymous_variant	aaA/aaG	SILENT	CODING	0	0	b3388
05-1-CAGGTT	1	1	5	3515459	C		0	0							0	1
05-1-CAGGTT	1	1	5	3516771	T		0	0							0	1
05-1-CAGGTT	1	1	5	3519635	T		0	0							0	1
05-1-CAGGTT	1	1	5	3525349	G		0	0							0	1
05-1-CAGGTT	1	1	5	3528343	A		0	0							0	1
05-1-CAGGTT	1	1	5	3529627	T	C	0.9	2	yhgE	p.Thr279Ala/c.835A>G	missense_variant	Aca/Gca	MISSENSE	CODING	0	5	b3402
05-1-CAGGTT	1	1	5	3531385	A		0	0							0	0
05-1-CAGGTT	1	1	5	3532525	G		0	0							0	0
05-1-CAGGTT	1	1	5	3532678	C	T	1	2	envZ	p.Gly405Arg/c.1213G>A	missense_variant	Ggg/Agg	MISSENSE	CODING	0	0	b3404
05-1-CAGGTT	1	1	5	3538801	G		0	0							0	1
05-1-CAGGTT	1	1	5	3540524	G		0	0							0	1
05-1-CAGGTT	1	1	5	3541953	A		0	0							0	1
05-1-CAGGTT	1	1	5	3542096	C	T	1	2	bioH	p.Ter257Ter/c.771G>A	splice_region_variant+stop_retained_variant	taG/taA	SILENT	CODING	0	0	b3412
05-1-CAGGTT	1	1	5	3542741	C		0	0							0	4
05-1-CAGGTT	1	1	5	3543188	T		0.0625	0							0	0
05-1-CAGGTT	1	1	5	3543587	G	A	1	2	gntX	p.Ter228Ter/c.684G>A	splice_region_variant+stop_retained_variant	taG/taA	SILENT	CODING	0	0	b3413
05-1-CAGGTT	1	1	5	3545186	G		0	0							0	1
05-1-CAGGTT	1	1	5	3546008	C	T	0.987952	2	malQ	p.Ter695Ter/c.2085G>A	splice_region_variant+stop_retained_variant	taG/taA	SILENT	CODING	0	0	b3416
05-1-CAGGTT	1	1	5	3546744	A		0	0							0	1
05-1-CAGGTT	1	1	5	3552724	GCC		0	0							0	1
05-1-CAGGTT	1	1	5	3554055	A	G	1	2	rtcA	p.Tyr273His/c.817T>C	missense_variant	Tac/Cac	MISSENSE	CODING	0	0	b4475
05-1-CAGGTT	1	1	5	3564623	C	T	1	2	glgA	p.Ter478Ter/c.1434G>A	splice_region_variant+stop_retained_variant	taG/taA	SILENT	CODING	0	0	b3429
05-1-CAGGTT	1	1	5	3565269	G		0	0							0	1
05-1-CAGGTT	1	1	5	3565274	C	T	1	2	glgA	p.Leu261Leu/c.783G>A	synonymous_variant	ttG/ttA	SILENT	CODING	0	0	b3429
05-1-CAGGTT	1	1	5	3566674	C		0	0							0	1
05-1-CAGGTT	1	1	5	3574796	C		0	0							0	1
05-1-CAGGTT	1	1	5	3575807	T		0	0							0	1
05-1-CAGGTT	1	1	5	3580647	A		0	0							0	0
05-1-CAGGTT	1	1	5	3581102	G		0	0							0	0
05-1-CAGGTT	1	1	5	3581477	G	A	0.983051	2	insA	c.-29G>A	upstream_gene_variant	29		CODING	0	0	b3444
05-1-CAGGTT	1	1	5	3585393	C	T	1	2	yhhA	p.Thr143Ile/c.428C>T	missense_variant	aCt/aTt	MISSENSE	CODING	0	0	b3448
05-1-CAGGTT	1	1	5	3585953	T		0	0							0	13
05-1-CAGGTT	1	1	5	3586200	G		0.0188679	0							0	1
05-1-CAGGTT	1	1	5	3587681	G		0	0							0	1
05-1-CAGGTT	1	1	5	3591008	C		0	0							0	1
05-1-CAGGTT	1	1	5	3596580	A	G	1	2	livJ	p.Ter368Glnext*?/c.1102T>C	stop_lost+splice_region_variant	Taa/Caa	MISSENSE	CODING	0	3	b3460
05-1-CAGGTT	1	1	5	3604521	G		0	0							0	1
05-1-CAGGTT	1	1	5	3607950	A		0	0							0	1
05-1-CAGGTT	1	1	5	3612115	T	C	1	2	nikA	p.Ile142Ile/c.426T>C	synonymous_variant	atT/atC	SILENT	CODING	0	0	b3476
05-1-CAGGTT	1	1	5	3617443	A		0	0							0	0
05-1-CAGGTT	1	1	5	3622918	C		0	0							0	1
05-1-CAGGTT	1	1	5	3623661	G		0.0144928	0							0	0
05-1-CAGGTT	1	1	5	3625374	G		0	0							0	1
05-1-CAGGTT	1	1	5	3626109	C		0	0							0	1
05-1-CAGGTT	1	1	5	3627042	G	A	0.2	1	rbbA	p.Pro174Ser/c.520C>T	missense_variant	Cca/Tca	MISSENSE	CODING	0	1	b3486
05-1-CAGGTT	1	1	5	3640653	A		0	0							0	1
05-1-CAGGTT	1	1	5	3641922	G	A	1	2	prlC	p.Gly428Gly/c.1284C>T	synonymous_variant	ggC/ggT	SILENT	CODING	0	0	b3498
05-1-CAGGTT	1	1	5	3642145	C		0	0							0	1
05-1-CAGGTT	1	1	5	3646463	T		0	0							0	1
05-1-CAGGTT	1	1	5	3652424	A		0	0							0	1
05-1-CAGGTT	1	1	5	3654248	T		0	0							0	1
05-1-CAGGTT	1	1	5	3656916	G	A	1	2	gadE	p.Ter176Ter/c.528G>A	splice_region_variant+stop_retained_variant	taG/taA	SILENT	CODING	0	0	b3512
05-1-CAGGTT	1	1	5	3659543	G		0	0							0	1
05-1-CAGGTT	1	1	5	3661074	G		0	0							0	1
05-1-CAGGTT	1	1	5	3663009	C	T	1	2	gadX	p.Ter275Ter/c.825G>A	splice_region_variant+stop_retained_variant	taG/taA	SILENT	CODING	0	0	b3516
05-1-CAGGTT	1	1	5	3668405	T		0	0							0	1
05-1-CAGGTT	1	1	5	3671353	A		0	0							0	1
05-1-CAGGTT	1	1	5	3673512	T		0	0							0	1
05-1-CAGGTT	1	1	5	3674297	C		0	0							0	1
05-1-CAGGTT	1	1	5	3674948	G		0	0							0	1
05-1-CAGGTT	1	1	5	3681653	C	T	1	2	yhjK	p.Ter663Ter/c.1989G>A	splice_region_variant+stop_retained_variant	taG/taA	SILENT	CODING	0	0	b3529
05-1-CAGGTT	1	1	5	3684131	G		0	0							0	1
05-1-CAGGTT	1	1	5	3685205	G		0	0							0	0
05-1-CAGGTT	1	1	5	3690580	C		0	0							0	1
05-1-CAGGTT	1	1	5	3692820	G		0	0							0	1
05-1-CAGGTT	1	1	5	3692863	G	A	1	2	bcsA	p.His133Tyr/c.397C>T	missense_variant	Cat/Tat	MISSENSE	CODING	0	0	b3533
05-1-CAGGTT	1	1	5	3693992	T		0	0							0	1
05-1-CAGGTT	1	1	5	3694020	C	T	1	2	yhjR	p.Ter63Ter/c.189G>A	splice_region_variant+stop_retained_variant	taG/taA	SILENT	CODING	0	0	b3535
05-1-CAGGTT	1	1	5	3707856	G	A	0.404762	1	eptB	p.Leu215Leu/c.643C>T	synonymous_variant	Ctg/Ttg	SILENT	CODING	0	0	b3546
05-1-CAGGTT	1	1	5	3707948	T		0	0							0	2
05-1-CAGGTT	1	1	5	3717791	G	A	1	2	yiaG	p.Ter97Ter/c.291G>A	splice_region_variant+stop_retained_variant	taG/taA	SILENT	CODING	0	0	b3555
05-1-CAGGTT	1	1	5	3721342	G		0	0							0	1
05-1-CAGGTT	1	1	5	3725249	CAA		0	0							0	1
05-1-CAGGTT	1	1	5	3725560	G		0	0							0	1
05-1-CAGGTT	1	1	5	3726492	G		0	0							0	1
05-1-CAGGTT	1	1	5	3728172	C		0	0							0	1
05-1-CAGGTT	1	1	5	3729443	A		0	0							0	1
05-1-CAGGTT	1	1	5	3730003	G	A	1	2	xylF	p.Gly284Ser/c.850G>A	missense_variant	Ggt/Agt	MISSENSE	CODING	0	0	b3566
05-1-CAGGTT	1	1	5	3730342	G	A	1	2	xylG	p.Gly40Glu/c.119G>A	missense_variant	gGg/gAg	MISSENSE	CODING	0	0	b3567
05-1-CAGGTT	1	1	5	3731021	A		0	0							0	13
05-1-CAGGTT	1	1	5	3734180	GCGAT	ACGAAT	1	2	xylR	p.Ter393dup/c.1179_*4delGCGATinsACGAAT	splice_region_variant+stop_retained_variant	tag/taAC		CODING	0	0	b3569
05-1-CAGGTT	1	1	5	3738916	A		0	0							0	1
05-1-CAGGTT	1	1	5	3740620	ACC	AC	1	2		n.3740622delC	intergenic_region				0	0
05-1-CAGGTT	1	1	5	3740990	T		0	0							0	1
05-1-CAGGTT	1	1	5	3741417	TGG		0	0							0	1
05-1-CAGGTT	1	1	5	3746005	C		0	0							0	1
05-1-CAGGTT	1	1	5	3748115	G	A	1	2	yiaS	p.Glu3Lys/c.7G>A	missense_variant	Gag/Aag	MISSENSE	CODING	0	0	b3583
05-1-CAGGTT	1	1	5	3756544	A		0	0							0	0
05-1-CAGGTT	1	1	5	3759873	C	T	1	2	yibF	p.Ala36Thr/c.106G>A	missense_variant	Gcg/Acg	MISSENSE	CODING	0	0	b3592
05-1-CAGGTT	1	1	5	3760368	G		0	0							0	1
05-1-CAGGTT	1	1	5	3763132	T		0	0							0	1
05-1-CAGGTT	1	1	5	3763775	C		0	0							0	2
05-1-CAGGTT	1	1	5	3763853	G		0	0							0	2
05-1-CAGGTT	1	1	5	3763877	G		0	0							0	2
05-1-CAGGTT	1	1	5	3764339	G	A	1	2	rhsA	p.Ter1378Ter/c.4134G>A	splice_region_variant+stop_retained_variant	taG/taA	SILENT	CODING	0	0	b3593
05-1-CAGGTT	1	1	5	3765202	G	A	1	2	yibA	p.Ter281Ter/c.843G>A	splice_region_variant+stop_retained_variant	taG/taA	SILENT	CODING	0	0	b3594
05-1-CAGGTT	1	1	5	3765326	G		0	0							0	1
05-1-CAGGTT	1	1	5	3767841	C		0	0							0	0
05-1-CAGGTT	1	1	5	3771625	T	C	1	2	mtlA	p.Val441Ala/c.1322T>C	missense_variant	gTt/gCt	MISSENSE	CODING	0	0	b3599
05-1-CAGGTT	1	1	5	3772189	T		0	0							0	1
05-1-CAGGTT	1	1	5	3779040	G	A	1	2	lldD	p.Ter397Ter/c.1191G>A	splice_region_variant+stop_retained_variant	taG/taA	SILENT	CODING	0	0	b3605
05-1-CAGGTT	1	1	5	3779711	G	A	1	2	trmL	p.Ter158Ter/c.474G>A	splice_region_variant+stop_retained_variant	taG/taA	SILENT	CODING	0	0	b3606
05-1-CAGGTT	1	1	5	3787070	C	T	1	2	yibQ	p.Ala316Val/c.947C>T	missense_variant	gCt/gTt	MISSENSE	CODING	0	0	b3614
05-1-CAGGTT	1	1	5	3787375	G	A	1	2	yibD	p.Arg244Cys/c.730C>T	missense_variant	Cgc/Tgc	MISSENSE	CODING	0	2	b3615
05-1-CAGGTT	1	1	5	3789633	C		0	0							0	1
05-1-CAGGTT	1	1	5	3790849	C	T	1	2	yibB	p.Ter286Ter/c.858G>A	splice_region_variant+stop_retained_variant	taG/taA	SILENT	CODING	0	0	b3618
05-1-CAGGTT	1	1	5	3791101	G		0	0							0	1
05-1-CAGGTT	1	1	5	3792354	T		0	0							0	0
05-1-CAGGTT	1	1	5	3793196	A		0	0							0	0
05-1-CAGGTT	1	1	5	3795128	T		0	0							0	1
05-1-CAGGTT	1	1	5	3796010	T		0	0							0	0
05-1-CAGGTT	1	1	5	3800977	A		0	0							0	1
05-1-CAGGTT	1	1	5	3801204	A		0	0							0	1
05-1-CAGGTT	1	1	5	3802349	C		0	0							0	0
05-1-CAGGTT	1	1	5	3805085	G		0	0							0	1
05-1-CAGGTT	1	1	5	3808327	G	A	1	2	coaD	p.Ter160Ter/c.480G>A	splice_region_variant+stop_retained_variant	taG/taA	SILENT	CODING	0	0	b3634
05-1-CAGGTT	1	1	5	3813568	A		0	0							0	1
05-1-CAGGTT	1	1	5	3813886	C	T	1	2	rph	p.Ter229Ter/c.687G>A	splice_region_variant+stop_retained_variant	taG/taA	SILENT	CODING	0	0	b3643
05-1-CAGGTT	1	1	5	3814371	G		0	0							0	1
05-1-CAGGTT	1	1	5	3816151	A		0	0							0	1
05-1-CAGGTT	1	1	5	3816607	G	A	1	2	dinD	p.Ter275Ter/c.825G>A	splice_region_variant+stop_retained_variant	taG/taA	SILENT	CODING	0	0	b3645
05-1-CAGGTT	1	1	5	3817511	C	T	1	2	ligB	p.Ter561Ter/c.1683G>A	splice_region_variant+stop_retained_variant	taG/taA	SILENT	CODING	0	0	b3647
05-1-CAGGTT	1	1	5	3818247	G		0.0192308	0							0	0
05-1-CAGGTT	1	1	5	3828950	T		0	0							0	1
05-1-CAGGTT	1	1	5	3829352	A		0	0							0	1
05-1-CAGGTT	1	1	5	3830449	G		0	0							0	0
05-1-CAGGTT	1	1	5	3834807	T		0	0							0	1
05-1-CAGGTT	1	1	5	3836160	G	A	1	2	setC	p.Ter395Ter/c.1185G>A	splice_region_variant+stop_retained_variant	taG/taA	SILENT	CODING	0	0	b3659
05-1-CAGGTT	1	1	5	3837721	G		0	0							0	1
05-1-CAGGTT	1	1	5	3838620	C		0	0							0	1
05-1-CAGGTT	1	1	5	3839882	G		0	0							0	1
05-1-CAGGTT	1	1	5	3840478	C	T	1	2	yicO	p.Ter445Ter/c.1335G>A	splice_region_variant+stop_retained_variant	taG/taA	SILENT	CODING	0	0	b3664
05-1-CAGGTT	1	1	5	3850913	C	T	1	2	ivbL	p.Ter33Ter/c.99G>A	splice_region_variant+stop_retained_variant	taG/taA	SILENT	CODING	0	0	b3672
05-1-CAGGTT	1	1	5	3851918	A		0	0							0	1
05-1-CAGGTT	1	1	5	3853983	C	T	1	2	yidG	p.Ser4Asn/c.11G>A	missense_variant	aGc/aAc	MISSENSE	CODING	0	0	b3675
05-1-CAGGTT	1	1	5	3860520	C	T	1	2	glvC	p.Ter369Ter/c.1107G>A	stop_retained_variant	taG/taA	SILENT	CODING	0	0	b3683
05-1-CAGGTT	1	1	5	3860538	GCC	GC	0.897059	2	glvC	p.Gly363fs/c.1087delG	frameshift_variant	ggc/		CODING	0	0	b3683
05-1-CAGGTT	1	1	5	3860546	TGCCC	TC	1	2	glvC	p.Gly360del/c.1078_1080delGGC	inframe_deletion	ggc/		CODING	0	0	b3683
05-1-CAGGTT	1	1	5	3868464	G	A	1	2	cbrA	p.Ter355Ter/c.1065G>A	splice_region_variant+stop_retained_variant	taG/taA	SILENT	CODING	0	0	b3690
05-1-CAGGTT	1	1	5	3869134	T		0	0							0	0
05-1-CAGGTT	1	1	5	3871761	G		0	0							0	1
05-1-CAGGTT	1	1	5	3872546	G		0	0							0	1
05-1-CAGGTT	1	1	5	3873119	T		0	0							0	1
05-1-CAGGTT	1	1	5	3879967	G		0	0							0	1
05-1-CAGGTT	1	1	5	3882908	A		0	0							0	1
05-1-CAGGTT	1	1	5	3886022	G		0	0							0	1
05-1-CAGGTT	1	1	5	3889665	G		0	0							0	1
05-1-CAGGTT	1	1	5	3890478	G	A	1	2	mdtL	p.Ala281Thr/c.841G>A	missense_variant	Gcg/Acg	MISSENSE	CODING	0	0	b3710
05-1-CAGGTT	1	1	5	3891088	C		0	0							0	1
05-1-CAGGTT	1	1	5	3891354	G		0	0							0	13
05-1-CAGGTT	1	1	5	3893525	T		0.0333333	0							0	1
05-1-CAGGTT	1	1	5	3894367	G		0	0							0	1
05-1-CAGGTT	1	1	5	3895015	C		0	0							0	1
05-1-CAGGTT	1	1	5	3895069	AGG	AGGG	0.77193	2	yieH	p.Ala93fs/c.277dupG	frameshift_variant	gct/gGct		CODING	0	9	b3715
05-1-CAGGTT	1	1	5	3895462	G	A	1	2	yieH	p.Ter222Ter/c.666G>A	splice_region_variant+stop_retained_variant	taG/taA	SILENT	CODING	0	0	b3715
05-1-CAGGTT	1	1	5	3896632	G	A	1	2	cbrC	p.Ter196Ter/c.588G>A	splice_region_variant+stop_retained_variant	taG/taA	SILENT	CODING	0	0	b3717
05-1-CAGGTT	1	1	5	3897858	G		0	0							0	1
05-1-CAGGTT	1	1	5	3901291	A		0	0							0	1
05-1-CAGGTT	1	1	5	3903250	A	G	0.358209	1	bglF	p.Met124Thr/c.371T>C	missense_variant	aTg/aCg	MISSENSE	CODING	0	0	b3722
05-1-CAGGTT	1	1	5	3903822	G		0	0							0	1
05-1-CAGGTT	1	1	5	3905919	A		0	0							0	1
05-1-CAGGTT	1	1	5	3906537	A	G	1	2	pstA	c.*35T>C	downstream_gene_variant	35		CODING	0	0	b3726
05-1-CAGGTT	1	1	5	3908641	T		0	0							0	0
05-1-CAGGTT	1	1	5	3909985	T		0	0							0	1
05-1-CAGGTT	1	1	5	3912927	A		0	0							0	0
05-1-CAGGTT	1	1	5	3915201	A		0	0							0	1
05-1-CAGGTT	1	1	5	3918973	C	T	1	2	atpE	p.Ter80Ter/c.240G>A	splice_region_variant+stop_retained_variant	taG/taA	SILENT	CODING	0	0	b3737
05-1-CAGGTT	1	1	5	3919538	C	T	1	2	atpB	p.Thr179Thr/c.537G>A	synonymous_variant	acG/acA	SILENT	CODING	0	5	b3738
05-1-CAGGTT	1	1	5	3923889	C		0	0							0	1
05-1-CAGGTT	1	1	5	3926885	C		0	0							0	1
05-1-CAGGTT	1	1	5	3928180	A		0.0350877	0							0	1
05-1-CAGGTT	1	1	5	3931682	C		0	0							0	1
05-1-CAGGTT	1	1	5	3933128	C	T	1	2	rbsA	p.Ala443Val/c.1328C>T	missense_variant	gCc/gTc	MISSENSE	CODING	0	5	b3749
05-1-CAGGTT	1	1	5	3935191	G	A	1	2	rbsB	p.Ter297Ter/c.891G>A	splice_region_variant+stop_retained_variant	taG/taA	SILENT	CODING	0	0	b3751
05-1-CAGGTT	1	1	5	3937242	G	A	1	2	hsrA	p.Ser465Phe/c.1394C>T	missense_variant	tCt/tTt	MISSENSE	CODING	0	0	b3754
05-1-CAGGTT	1	1	5	3939940	C		0	0							0	0
05-1-CAGGTT	1	1	5	3942138	A		0	0							0	1
05-1-CAGGTT	1	1	5	3942241	A		0	0							0	0
05-1-CAGGTT	1	1	5	3942461	A		0	0							0	1
05-1-CAGGTT	1	1	5	3943481	A		0	0							0	1
05-1-CAGGTT	1	1	5	3943773	C		0	0							0	0
05-1-CAGGTT	1	1	5	3944712	G		0	0							0	2
05-1-CAGGTT	1	1	5	3944734	C		0	0							0	2
05-1-CAGGTT	1	1	5	3944814	C	T	0.302326	1	rrfC	n.3944814C>T	intragenic_variant			NON_CODING	0	0
05-1-CAGGTT	1	1	5	3945477	C		0	0							0	1
05-1-CAGGTT	1	1	5	3946007	T		0	0							0	0
05-1-CAGGTT	1	1	5	3948109	C		0	0							0	0
05-1-CAGGTT	1	1	5	3948443	G	A	0.991379	2	ilvL	p.Ter33Ter/c.99G>A	splice_region_variant+stop_retained_variant	taG/taA	SILENT	CODING	0	0	b3766
05-1-CAGGTT	1	1	5	3950278	C	T	0.102273	1	ilvM	p.Arg19Cys/c.55C>T	missense_variant	Cgt/Tgt	MISSENSE	CODING	0	1	b3769
05-1-CAGGTT	1	1	5	3953785	A		0	0							0	2
05-1-CAGGTT	1	1	5	3954021	C		0	0							0	1
05-1-CAGGTT	1	1	5	3954898	G	A	1	2	ilvA	p.Ter515Ter/c.1545G>A	splice_region_variant+stop_retained_variant	taG/taA	SILENT	CODING	0	0	b3772
05-1-CAGGTT	1	1	5	3957957	C	T	1	2		n.3957957C>T	intergenic_region				0	0
05-1-CAGGTT	1	1	5	3961852	C	T	1	2	gpp	p.Arg134His/c.401G>A	missense_variant	cGc/cAc	MISSENSE	CODING	0	0	b3779
05-1-CAGGTT	1	1	5	3962868	G		0	0							0	1
05-1-CAGGTT	1	1	5	3968038	T	C	0.972222	2	wzzE	p.Trp329Arg/c.985T>C	missense_variant	Tgg/Cgg	MISSENSE	CODING	0	0	b3785
05-1-CAGGTT	1	1	5	3968100	G	A	1	2	wzzE	p.Ter349Ter/c.1047G>A	splice_region_variant+stop_retained_variant	taG/taA	SILENT	CODING	0	0	b3785
05-1-CAGGTT	1	1	5	3968573	C		0	0							0	0
05-1-CAGGTT	1	1	5	3970408	A		0	0							0	0
05-1-CAGGTT	1	1	5	3974619	C		0	0							0	1
05-1-CAGGTT	1	1	5	3974628	T	C	1	2	wzxE	p.Phe110Leu/c.328T>C	missense_variant	Ttt/Ctt	MISSENSE	CODING	0	1	b3792
05-1-CAGGTT	1	1	5	3982216	G	A	1	2	aslB	p.Ter412Ter/c.1236G>A	splice_region_variant+stop_retained_variant	taG/taA	SILENT	CODING	0	0	b3800
05-1-CAGGTT	1	1	5	3982943	A		0	0							0	1
05-1-CAGGTT	1	1	5	3984709	C	T	1	2	hemY	p.Ter399Ter/c.1197G>A	splice_region_variant+stop_retained_variant	taG/taA	SILENT	CODING	0	0	b3802
05-1-CAGGTT	1	1	5	3986211	A		0	0							0	1
05-1-CAGGTT	1	1	5	3989903	A		0	0							0	1
05-1-CAGGTT	1	1	5	3990020	C		0	0							0	0
05-1-CAGGTT	1	1	5	3990077	C		0	0							0	30
05-1-CAGGTT	1	1	5	3990080	A		0	0							0	10
05-1-CAGGTT	1	1	5	3990775	C		0	0							0	0
05-1-CAGGTT	1	1	5	3991592	C		0	0							0	2
05-1-CAGGTT	1	1	5	3992477	G		0	0							0	1
05-1-CAGGTT	1	1	5	3995006	C		0	0							0	1
05-1-CAGGTT	1	1	5	3995627	C		0.0363636	0							0	1
05-1-CAGGTT	1	1	5	4000836	C	T	1	2	yigG	p.Ter127Ter/c.381G>A	splice_region_variant+stop_retained_variant	taG/taA	SILENT	CODING	0	0	b3818
05-1-CAGGTT	1	1	5	4002603	C		0	0							0	1
05-1-CAGGTT	1	1	5	4005299	C		0	0							0	1
05-1-CAGGTT	1	1	5	4005716	G	A	1	2	recQ	p.Ter610Ter/c.1830G>A	splice_region_variant+stop_retained_variant	taG/taA	SILENT	CODING	0	0	b3822
05-1-CAGGTT	1	1	5	4006009	G		0	0							0	0
05-1-CAGGTT	1	1	5	4010015	C		0	0							0	1
05-1-CAGGTT	1	1	5	4013056	G		0	0							0	1
05-1-CAGGTT	1	1	5	4013123	C		0	0							0	1
05-1-CAGGTT	1	1	5	4016783	G	A	1	2	rmuC	p.Ter476Ter/c.1428G>A	splice_region_variant+stop_retained_variant	taG/taA	SILENT	CODING	0	0	b3832
[truncated: 200,348+ more rows]
