# Supplementary material for: Optimizing complex phenotypes through model-guided multiplex genome engineering
Source: Genome Biol. 2017 May 25;18:100. doi: 10.1186/s13059-017-1217-z (PMC5445303; doi:10.1186/s13059-017-1217-z)
Supplement: Supplementary file 11 — Comparison to univariate model (GWAS). (XLSX 45 kb) [file 13059_2017_1217_MOESM11_ESM.xlsx]

## Sheet: S10_comparison_to_univariate_li
	snv	measured_effect	effect_pval	univar_pval	univar_est	elastic_net_coeff	type
1	A4102449G	-0.0924231	0.044621	2.32732e-20	-13.3283	0.112773	FIXED
2	T1263523C	0.294978	3.06871e-21	4.0341e-10	-13.3019	0.0437902	FIXED
3	C322579T	NA	NA	6.85144e-09	-11.2714	0.00160777	DE_NOVO
4	G2218811A	NA	NA	6.85144e-09	-11.2714	0	DE_NOVO
5	C2216229T	NA	NA	2.59405e-07	-10.7204	0	DE_NOVO
6	C3990077T	0.277882	1.07434e-19	2.87123e-07	-10.1664	0.0459115	DE_NOVO
7	T631035C	NA	NA	8.19625e-05	-10.758	0	DE_NOVO
8	T1511492C	NA	NA	0.0012882	-9.8792	0.029872	DE_NOVO
9	T3092256C	NA	NA	0.00711594	-7.25346	0.034517	DE_NOVO
10	C672170A	0.120878	0.00681271	1	-3.46313	0.00621331	FIXED
11	C200214T	0.0673677	0.275736	1	-3.24357	0.0117476	FIXED
